# Supplementary material for: The grape berry methylome reveals tissue-specific features associated with metabolism in ripening
Source: Hortic Res. 2025 Sep 17;12(12):uhaf238. doi: 10.1093/hr/uhaf238 (PMC12682070; doi:10.1093/hr/uhaf238)
Supplement: Web_Material_uhaf238 [file web_material_uhaf238.zip]

Archive with 16 entries (16 files):
- FigS1.pdf
- FigS2.pdf
- FigS3.pdf
- FigS4.pdf
- FigS5.pdf
- FigS6.pdf
- FigS7.pdf
- FigS8.pdf
- FigS9.pdf
- FigS10.pdf
- FigS11.pdf
- Supplementary figures_revised_clean.docx
- Table S1. Mapping statistics of bisulfite sequencing data.xlsx
- Table S2.revised. List of pulp specific mCHH-hyper-DMRs, skin specific mCHH-hyper-DMRs and common mCHH-hyper-DMRs during grape berry ripening.xlsx
- Table S3.revised.List of methylation-responsive genes.xlsx
- Table S4. KEGG enrichment analysis for methylation-responsive genes.xlsx
