# Supplementary material for: The grape berry methylome reveals tissue-specific features associated with metabolism in ripening
Source: Hortic Res. 2025 Sep 17;12(12):uhaf238. doi: 10.1093/hr/uhaf238 (PMC12682070; doi:10.1093/hr/uhaf238)
Supplement: Web_Material_uhaf238 [file web_material_uhaf238.zip › Table S1. Mapping statistics of bisulfite sequencing data.xlsx]

## Sheet: Sheet1
Table S1. Mapping statistics of bisulfite sequencing data
tissue	Sample	total_pairs	clean_pairs	map_pairs	uniq_pairs	rmdup_pairs	mappingRate (%)	conversion	coverage	coveredC	average depth	mCG	mCHG	mCHH	mC
pulp	pulp immature rep1	107374735	101778674	77925799	45286409	37154560	76.564	0.9978	103281098	0.631224	23.4362	0.369233	0.185515	0.0332118	0.0780962
	pulp immature rep2	111420220	106217201	85240888	46977177	38577580	80.2515	0.9978	109438436	0.668856	24.3338	0.379739	0.17866	0.0332831	0.0786009
	pulp ripe rep1	110718644	103894026	89729682	55781367	47003635	86.3665	0.9889	116860060	0.714215	29.6488	0.427756	0.187583	0.039168	0.0852546
	pulp ripe rep2	124906251	119406697	103095622	65579513	55279499	86.3399	0.9972	122618071	0.749406	34.869	0.433289	0.193532	0.0404098	0.0874202
skin	skin immature rep1	121959446	103401801	87643822	54908906	46035244	84.7604	0.9978	115338941	0.704918	29.038	0.414933	0.175625	0.0280169	0.0758246
	skin immature rep2	129520198	111600626	94973820	59045244	49549318	85.1015	0.9978	117316416	0.717004	31.2546	0.42	0.178115	0.0284091	0.0761231
	skin ripe rep1	116110873	114858912	97064848	65718097	45376504	84.5079	0.9979	114159029	0.697707	28.6224	0.417817	0.180859	0.0313329	0.078625
	skin ripe rep2	109337579	108332437	90726932	59870057	41018244	83.7486	0.9981	110614072	0.676041	25.8734	0.402155	0.17544	0.0301909	0.0764986
whole berry	Immature rep1	97369312	87192291	72871904	43485680	37883680	83.5761	0.9976	107003446	0.653974	23.8961	0.375178	0.160948	0.0277754	0.0717913
	Immature rep2	99485220	87390056	73077814	42778320	37799000	83.6226	0.9973	106315605	0.64977	23.8427	0.371412	0.159221	0.0274742	0.0715353
	Veraison rep1	127847951	112085876	96771416	49019717	39682733	86.3369	0.9979	112513415	0.68765	25.0309	0.384249	0.170842	0.0334893	0.0780061
	Veraison rep2	112845407	96156978	82406917	38817774	31190845	85.7004	0.9979	90737072	0.554559	19.6745	0.369184	0.15626	0.0306203	0.0735246
	ripe rep1	116858871	103295253	86876918	55607286	46645550	84.1054	0.9982	115399410	0.705288	29.4229	0.365287	0.157387	0.0439304	0.0836135
	ripe rep2	117590350	105028317	88569359	56491640	47829105	84.329	0.9982	116544019	0.712284	30.1695	0.371163	0.160993	0.0447818	0.0849076
