# Supplementary material for: The grape berry methylome reveals tissue-specific features associated with metabolism in ripening
Source: Hortic Res. 2025 Sep 17;12(12):uhaf238. doi: 10.1093/hr/uhaf238 (PMC12682070; doi:10.1093/hr/uhaf238)
Supplement: Web_Material_uhaf238 [file web_material_uhaf238.zip › Table S2.revised. List of pulp specific mCHH-hyper-DMRs, skin specific mCHH-hyper-DMRs and common mCHH-hyper-DMRs during grape berry ripening.xlsx]

## Sheet: common mCHH-hyper-DMRs
chr	start	end	pulp immature rep1	pulp immature rep2	pulp ripe rep1	pulp ripe rep2	skin immature rep1	skin immature rep2	skin ripe rep1	skin ripe rep2
chr01	619494	619865	0.28	0.24	0.39	0.36	0.28	0.25	0.36	0.37
chr01	1073440	1074001	0.32	0.36	0.36	0.45	0.33	0.37	0.38	0.43
chr01	1659709	1659812	0.43	0.37	0.5	0.64	0.29	0.38	0.41	0.47
chr01	2462362	2463585	0.41	0.41	0.5	0.51	0.36	0.36	0.44	0.4
chr01	7607376	7607641	0.33	0.31	0.5	0.39	0.34	0.26	0.5	0.51
chr01	8710331	8710830	0.29	0.22	0.37	0.4	0.28	0.25	0.35	0.32
chr01	9710779	9711347	0.14	0.16	0.2	0.21	0.23	0.18	0.29	0.28
chr01	9990668	9991218	0.32	0.31	0.37	0.39	0.22	0.21	0.31	0.28
chr01	10414116	10414289	0.17	0.27	0.34	0.4	0.23	0.25	0.29	0.36
chr01	10758132	10758340	0.22	0.3	0.45	0.35	0.16	0.16	0.24	0.33
chr01	19374843	19375394	0.14	0.16	0.19	0.27	0.1	0.13	0.15	0.17
chr01	19375894	19376229	0.13	0.13	0.23	0.25	0.1	0.09	0.18	0.13
chr01	20196294	20196403	0.37	0.28	0.43	0.42	0.17	0.2	0.35	0.43
chr01	20880663	20881398	0.2	0.22	0.29	0.32	0.2	0.21	0.25	0.26
chr01	21042587	21043062	0.4	0.41	0.51	0.5	0.24	0.23	0.3	0.34
chr01	21043570	21043816	0.41	0.45	0.46	0.53	0.22	0.23	0.29	0.34
chr01	21203426	21204790	0.28	0.27	0.38	0.39	0.29	0.3	0.35	0.42
chr01	22233058	22233732	0.35	0.4	0.51	0.46	0.35	0.48	0.45	0.47
chr01	22320765	22321270	0.25	0.26	0.33	0.33	0.21	0.21	0.25	0.28
chr01	22664021	22665637	0.31	0.31	0.36	0.4	0.34	0.36	0.42	0.39
chr01	22773378	22774292	0.29	0.26	0.36	0.36	0.25	0.27	0.3	0.29
chr01	22864420	22864665	0.25	0.24	0.3	0.37	0.18	0.19	0.38	0.32
chr01	23175821	23176165	0.23	0.24	0.31	0.34	0.18	0.21	0.34	0.33
chr01	23999153	23999524	0.27	0.35	0.46	0.45	0.38	0.34	0.47	0.5
chr01	24123780	24124165	0.18	0.19	0.22	0.28	0.17	0.13	0.18	0.19
chr02	2656634	2657430	0.26	0.23	0.34	0.33	0.24	0.26	0.31	0.33
chr02	6225896	6226759	0.35	0.35	0.44	0.44	0.32	0.33	0.42	0.33
chr02	6230500	6232183	0.33	0.34	0.37	0.39	0.36	0.37	0.44	0.4
chr02	6230500	6232183	0.33	0.34	0.37	0.39	0.36	0.37	0.44	0.4
chr02	6277895	6278871	0.32	0.33	0.4	0.42	0.33	0.31	0.36	0.37
chr02	6294389	6295867	0.28	0.3	0.34	0.35	0.31	0.3	0.37	0.32
chr02	6315408	6316127	0.33	0.34	0.38	0.4	0.26	0.32	0.39	0.35
chr02	6340067	6340444	0.18	0.19	0.28	0.22	0.11	0.19	0.22	0.29
chr02	6530604	6531005	0.27	0.29	0.36	0.37	0.29	0.3	0.37	0.36
chr02	6746184	6746661	0.28	0.34	0.37	0.4	0.22	0.26	0.38	0.27
chr02	7963157	7965453	0.23	0.25	0.3	0.29	0.25	0.25	0.28	0.31
chr02	7963157	7965453	0.23	0.25	0.3	0.29	0.25	0.25	0.28	0.31
chr02	8754572	8754861	0.3	0.29	0.37	0.38	0.29	0.26	0.36	0.36
chr02	9030987	9031409	0.36	0.29	0.4	0.39	0.32	0.29	0.38	0.33
chr02	13145700	13146257	0.33	0.35	0.37	0.41	0.28	0.32	0.36	0.35
chr02	14482993	14483292	0.27	0.26	0.33	0.34	0.25	0.27	0.27	0.27
chr02	15666482	15667064	0.2	0.2	0.31	0.3	0.26	0.19	0.3	0.26
chr02	17008122	17008697	0.25	0.27	0.33	0.33	0.25	0.26	0.28	0.32
chr02	17046258	17046835	0.29	0.32	0.37	0.45	0.19	0.16	0.24	0.24
chr02	18472842	18472961	0.06	0.1	0.2	0.25	0.12	0.06	0.14	0.11
chr02	18477770	18478254	0.21	0.24	0.34	0.35	0.28	0.36	0.47	0.39
chr02	18698552	18699079	0.15	0.15	0.22	0.23	0.17	0.21	0.25	0.25
chr03	2870656	2871276	0.33	0.23	0.35	0.35	0.27	0.23	0.32	0.3
chr03	3733291	3734215	0.24	0.23	0.31	0.31	0.22	0.22	0.28	0.26
chr03	4098833	4099186	0.22	0.23	0.35	0.37	0.25	0.15	0.31	0.27
chr03	7639975	7640472	0.34	0.28	0.42	0.4	0.34	0.34	0.36	0.37
chr03	7645807	7646332	0.19	0.18	0.25	0.24	0.18	0.2	0.25	0.27
chr03	7803175	7803653	0.17	0.16	0.21	0.22	0.13	0.13	0.17	0.15
chr03	11080604	11080969	0.24	0.24	0.29	0.32	0.14	0.13	0.19	0.19
chr03	11261754	11262243	0.31	0.35	0.36	0.39	0.35	0.35	0.44	0.4
chr03	12745866	12746311	0.13	0.13	0.2	0.22	0.13	0.1	0.14	0.12
chr03	13246276	13246587	0.14	0.11	0.16	0.2	0.07	0.08	0.1	0.08
chr03	13356258	13356689	0.16	0.2	0.24	0.26	0.22	0.22	0.23	0.24
chr03	18342744	18343143	0.14	0.12	0.21	0.2	0.11	0.17	0.19	0.23
chr03	19182733	19182946	0.1	0.09	0.17	0.19	0.03	0.05	0.1	0.09
chr03	20647168	20648111	0.1	0.13	0.19	0.2	0.12	0.15	0.18	0.16
chr04	46121	46531	0.32	0.33	0.42	0.4	0.4	0.4	0.42	0.51
chr04	54880	55481	0.19	0.25	0.27	0.3	0.18	0.21	0.22	0.25
chr04	120913	121009	0.48	0.41	0.71	0.71	0.55	0.57	0.63	0.53
chr04	208613	209500	0.48	0.45	0.54	0.56	0.53	0.54	0.61	0.6
chr04	289314	289727	0.29	0.32	0.33	0.37	0.27	0.27	0.42	0.33
chr04	1021600	1022750	0.32	0.28	0.38	0.42	0.16	0.19	0.23	0.22
chr04	1443669	1444321	0.36	0.27	0.44	0.39	0.48	0.52	0.57	0.58
chr04	3244831	3245347	0.23	0.23	0.29	0.29	0.19	0.21	0.3	0.27
chr04	3335621	3336048	0.17	0.12	0.25	0.2	0.15	0.17	0.27	0.23
chr04	3353883	3353985	0.03	0.04	0.16	0.18	0.16	0.1	0.19	0.2
chr04	4531805	4532402	0.21	0.22	0.31	0.26	0.17	0.12	0.19	0.15
chr04	4552372	4553196	0.51	0.6	0.69	0.68	0.58	0.52	0.66	0.7
chr04	7469051	7469981	0.38	0.41	0.47	0.45	0.3	0.34	0.4	0.42
chr04	7540376	7540506	0.33	0.37	0.53	0.58	0.37	0.3	0.41	0.53
chr04	7815536	7816813	0.24	0.22	0.27	0.32	0.27	0.26	0.34	0.34
chr04	8697255	8698220	0.27	0.29	0.34	0.34	0.29	0.34	0.38	0.38
chr04	8900930	8902151	0.27	0.22	0.31	0.31	0.16	0.17	0.24	0.22
chr04	8961533	8962085	0.28	0.27	0.38	0.37	0.2	0.2	0.23	0.25
chr04	10040666	10041072	0.21	0.27	0.34	0.3	0.19	0.17	0.25	0.23
chr04	11417242	11417556	0.28	0.36	0.41	0.37	0.33	0.3	0.36	0.38
chr04	11558692	11558942	0.18	0.16	0.22	0.23	0.14	0.16	0.16	0.23
chr04	11654041	11654498	0.17	0.23	0.24	0.32	0.14	0.16	0.27	0.28
chr04	12804212	12804794	0.54	0.52	0.62	0.68	0.54	0.59	0.66	0.6
chr04	12995646	12995914	0.31	0.23	0.32	0.33	0.2	0.24	0.26	0.28
chr04	13362939	13363409	0.21	0.19	0.29	0.25	0.26	0.24	0.31	0.31
chr04	14010823	14011166	0.21	0.14	0.29	0.27	0.17	0.14	0.28	0.22
chr04	15279079	15280280	0.43	0.5	0.58	0.55	0.45	0.41	0.52	0.53
chr04	15770878	15772622	0.24	0.25	0.3	0.31	0.28	0.27	0.33	0.31
chr04	15770878	15772622	0.24	0.25	0.3	0.31	0.28	0.27	0.33	0.31
chr04	15917262	15918232	0.32	0.31	0.35	0.37	0.3	0.32	0.37	0.33
chr04	16072171	16072678	0.27	0.3	0.35	0.37	0.2	0.25	0.28	0.27
chr04	16862060	16862916	0.38	0.36	0.42	0.39	0.42	0.43	0.46	0.45
chr04	17043567	17044049	0.22	0.22	0.31	0.29	0.17	0.12	0.16	0.21
chr04	17597057	17597865	0.4	0.39	0.47	0.49	0.38	0.42	0.47	0.48
chr04	20787068	20787850	0.23	0.28	0.36	0.33	0.21	0.23	0.27	0.24
chr04	21695407	21695841	0.15	0.12	0.19	0.2	0.09	0.1	0.16	0.12
chr04	23189225	23189442	0.23	0.25	0.3	0.32	0.22	0.24	0.28	0.29
chr04	23509529	23509993	0.25	0.34	0.46	0.39	0.24	0.28	0.45	0.32
chr04	23559803	23560857	0.16	0.2	0.24	0.26	0.21	0.21	0.23	0.24
chr04	23661686	23662800	0.18	0.22	0.27	0.26	0.15	0.15	0.19	0.2
chr04	23704420	23705523	0.3	0.32	0.39	0.38	0.33	0.31	0.36	0.43
chr04	23746132	23747088	0.18	0.19	0.25	0.26	0.16	0.18	0.24	0.21
chr05	231637	232329	0.2	0.23	0.31	0.33	0.32	0.26	0.38	0.3
chr05	269132	270434	0.33	0.37	0.4	0.41	0.32	0.32	0.39	0.37
chr05	1671620	1672396	0.3	0.25	0.33	0.39	0.3	0.32	0.36	0.39
chr05	1783672	1784261	0.36	0.37	0.42	0.43	0.38	0.34	0.42	0.42
chr05	2313988	2314544	0.3	0.38	0.44	0.4	0.33	0.32	0.41	0.4
chr05	4225127	4225628	0.18	0.18	0.28	0.28	0.15	0.18	0.27	0.25
chr05	4986974	4987417	0.17	0.24	0.3	0.29	0.24	0.27	0.31	0.31
chr05	5450793	5451338	0.11	0.11	0.19	0.17	0.06	0.06	0.1	0.1
chr05	6972505	6973492	0.18	0.23	0.25	0.27	0.14	0.12	0.2	0.2
chr05	7099249	7099553	0.11	0.08	0.17	0.16	0.07	0.09	0.09	0.11
chr05	8047351	8047911	0.39	0.36	0.43	0.42	0.4	0.43	0.44	0.47
chr05	9720841	9722423	0.29	0.3	0.37	0.39	0.3	0.33	0.41	0.36
chr05	13924983	13925278	0.2	0.19	0.25	0.31	0.13	0.15	0.21	0.21
chr05	14435684	14436009	0.06	0.18	0.25	0.22	0.03	0.05	0.19	0.19
chr05	15067545	15068120	0.28	0.28	0.34	0.32	0.22	0.25	0.3	0.33
chr05	15184479	15184911	0.15	0.15	0.2	0.22	0.13	0.17	0.24	0.19
chr05	16698401	16699003	0.23	0.26	0.32	0.29	0.22	0.21	0.28	0.33
chr05	16700149	16700445	0.3	0.34	0.5	0.45	0.35	0.32	0.44	0.56
chr05	17871343	17872038	0.27	0.3	0.38	0.39	0.31	0.35	0.47	0.44
chr05	18768044	18768796	0.28	0.28	0.36	0.32	0.25	0.19	0.29	0.29
chr05	18967989	18968264	0.32	0.36	0.37	0.52	0.49	0.43	0.52	0.59
chr05	19028161	19028478	0.2	0.17	0.29	0.27	0.15	0.16	0.17	0.19
chr05	21839422	21839877	0.12	0.13	0.18	0.2	0.13	0.11	0.16	0.17
chr05	21888034	21888139	0.1	0.09	0.19	0.18	0.15	0.2	0.42	0.46
chr05	22074910	22075321	0.18	0.18	0.26	0.24	0.15	0.19	0.26	0.23
chr05	22358834	22359351	0.31	0.35	0.41	0.48	0.34	0.32	0.46	0.4
chr05	22395790	22396516	0.3	0.3	0.36	0.34	0.32	0.28	0.27	0.39
chr05	22933797	22934296	0.15	0.11	0.17	0.17	0.12	0.11	0.12	0.12
chr05	23081529	23082128	0.42	0.32	0.53	0.46	0.31	0.28	0.4	0.37
chr05	23211257	23211887	0.29	0.34	0.39	0.41	0.36	0.33	0.39	0.38
chr05	23824660	23825228	0.31	0.3	0.38	0.38	0.25	0.26	0.35	0.31
chr05	24179599	24179889	0.11	0.1	0.19	0.16	0.05	0.05	0.14	0.16
chr05	25498725	25499476	0.31	0.31	0.36	0.41	0.25	0.28	0.37	0.37
chr06	176366	177006	0.2	0.18	0.23	0.25	0.19	0.16	0.23	0.24
chr06	1838766	1840029	0.25	0.25	0.31	0.32	0.22	0.25	0.31	0.28
chr06	3920132	3920839	0.32	0.4	0.41	0.43	0.27	0.24	0.29	0.32
chr06	4300048	4301189	0.21	0.24	0.28	0.27	0.18	0.16	0.2	0.2
chr06	5131045	5131429	0.36	0.38	0.43	0.53	0.35	0.35	0.46	0.5
chr06	6132831	6133242	0.29	0.29	0.32	0.36	0.29	0.32	0.35	0.32
chr06	8856154	8857230	0.27	0.3	0.32	0.36	0.23	0.25	0.29	0.27
chr06	10166541	10166973	0.13	0.17	0.25	0.23	0.14	0.12	0.2	0.2
chr06	10292993	10293223	0.21	0.19	0.25	0.26	0.13	0.11	0.25	0.17
chr06	12328853	12329298	0.29	0.29	0.34	0.41	0.33	0.3	0.36	0.37
chr06	13326020	13326723	0.27	0.27	0.32	0.32	0.22	0.21	0.28	0.25
chr06	13449493	13449635	0.2	0.2	0.32	0.31	0.15	0.15	0.19	0.25
chr06	14052726	14053095	0.31	0.36	0.38	0.43	0.25	0.26	0.31	0.23
chr06	14162123	14162293	0.24	0.2	0.31	0.26	0.2	0.19	0.24	0.24
chr06	14599204	14599680	0.18	0.19	0.27	0.24	0.14	0.17	0.24	0.2
chr06	14908394	14908746	0.17	0.11	0.3	0.28	0.1	0.09	0.16	0.12
chr06	17651676	17652254	0.2	0.21	0.22	0.29	0.22	0.15	0.26	0.22
chr06	17658379	17659204	0.29	0.29	0.39	0.35	0.29	0.27	0.32	0.31
chr06	17688971	17689471	0.47	0.45	0.55	0.55	0.49	0.47	0.52	0.55
chr06	17834004	17834504	0.27	0.32	0.38	0.38	0.32	0.4	0.39	0.43
chr06	17956446	17956622	0.14	0.11	0.25	0.23	0.14	0.09	0.16	0.16
chr06	17969750	17970982	0.37	0.44	0.47	0.53	0.44	0.41	0.45	0.51
chr06	18642843	18643683	0.34	0.36	0.47	0.42	0.38	0.4	0.5	0.46
chr06	19357136	19357693	0.28	0.29	0.35	0.33	0.22	0.22	0.27	0.27
chr06	19986318	19986623	0.13	0.24	0.27	0.26	0.15	0.2	0.23	0.22
chr06	21447224	21447950	0.27	0.29	0.32	0.35	0.27	0.26	0.31	0.33
chr07	2160198	2160751	0.24	0.21	0.31	0.29	0.25	0.25	0.27	0.32
chr07	3355171	3355865	0.33	0.27	0.36	0.33	0.19	0.25	0.28	0.28
chr07	3805393	3805703	0.22	0.2	0.3	0.35	0.21	0.21	0.32	0.4
chr07	4488870	4488920	0.02	0.03	0.05	0.11	0.04	0.06	0.12	0.09
chr07	4647010	4647278	0.19	0.19	0.27	0.24	0.21	0.19	0.28	0.27
chr07	7393851	7394364	0.09	0.11	0.17	0.16	0.06	0.06	0.12	0.1
chr07	7432611	7432991	0.18	0.19	0.23	0.24	0.16	0.13	0.19	0.18
chr07	9893834	9894246	0.25	0.3	0.31	0.34	0.23	0.23	0.31	0.32
chr07	10284729	10284831	0.13	0.2	0.25	0.39	0.21	0.13	0.27	0.16
chr07	11374477	11374874	0.5	0.66	0.69	0.62	0.51	0.57	0.62	0.57
chr07	11889062	11889530	0.17	0.15	0.24	0.2	0.17	0.18	0.26	0.25
chr07	12986978	12987740	0.31	0.35	0.41	0.41	0.32	0.33	0.41	0.37
chr07	15153352	15153823	0.24	0.26	0.31	0.29	0.2	0.22	0.26	0.28
chr07	15867260	15867499	0.35	0.38	0.5	0.49	0.4	0.34	0.55	0.53
chr07	16380497	16380787	0.41	0.41	0.53	0.59	0.45	0.49	0.59	0.62
chr07	20209496	20209813	0.24	0.22	0.36	0.31	0.15	0.21	0.29	0.28
chr07	25629467	25630115	0.34	0.39	0.45	0.47	0.29	0.38	0.4	0.42
chr07	25631071	25632263	0.22	0.22	0.3	0.27	0.21	0.21	0.3	0.25
chr07	26684865	26685868	0.18	0.23	0.28	0.33	0.17	0.18	0.24	0.27
chr07	27434533	27435015	0.14	0.19	0.26	0.23	0.11	0.13	0.21	0.17
chr07	27666114	27666724	0.29	0.26	0.33	0.4	0.3	0.33	0.4	0.4
chr07	27714072	27714618	0.22	0.17	0.28	0.35	0.16	0.22	0.27	0.28
chr07	27748571	27748744	0.23	0.27	0.28	0.31	0.21	0.23	0.27	0.26
chr07	28508702	28509855	0.22	0.24	0.28	0.31	0.19	0.17	0.22	0.2
chr07	28706898	28707243	0.25	0.28	0.33	0.35	0.18	0.21	0.25	0.26
chr07	28874274	28874722	0.44	0.4	0.49	0.5	0.48	0.38	0.47	0.53
chr08	118403	119087	0.19	0.19	0.27	0.27	0.18	0.15	0.2	0.2
chr08	132380	132780	0.52	0.61	0.64	0.73	0.58	0.6	0.69	0.68
chr08	223437	224576	0.24	0.25	0.33	0.36	0.21	0.21	0.27	0.27
chr08	489523	489950	0.16	0.16	0.19	0.24	0.1	0.13	0.19	0.15
chr08	638608	639287	0.27	0.34	0.34	0.35	0.34	0.36	0.38	0.4
chr08	720135	720768	0.18	0.23	0.3	0.29	0.23	0.22	0.22	0.24
chr08	1147173	1147654	0.18	0.17	0.23	0.28	0.15	0.15	0.2	0.17
chr08	1392402	1392664	0.28	0.26	0.28	0.34	0.25	0.24	0.28	0.34
chr08	1618497	1619062	0.22	0.26	0.29	0.33	0.24	0.22	0.32	0.27
chr08	1787838	1788037	0.23	0.18	0.31	0.24	0.23	0.18	0.27	0.24
chr08	1813540	1813691	0.27	0.25	0.34	0.36	0.23	0.36	0.45	0.52
chr08	3379325	3380327	0.14	0.18	0.28	0.22	0.17	0.14	0.2	0.22
chr08	3593467	3593871	0.33	0.33	0.41	0.38	0.46	0.35	0.47	0.48
chr08	11777015	11777199	0.03	0.07	0.12	0.12	0.02	0.01	0.07	0.05
chr08	14356719	14357122	0.36	0.27	0.41	0.35	0.19	0.18	0.26	0.26
chr08	16919365	16920011	0.34	0.34	0.43	0.46	0.38	0.38	0.45	0.44
chr08	17832942	17833436	0.39	0.46	0.48	0.54	0.36	0.37	0.47	0.44
chr08	18223080	18223988	0.21	0.24	0.27	0.27	0.19	0.17	0.22	0.23
chr08	18286802	18287952	0.37	0.37	0.45	0.48	0.36	0.35	0.42	0.51
chr08	22272107	22272360	0.25	0.24	0.35	0.3	0.24	0.29	0.31	0.26
chr09	395399	396509	0.26	0.29	0.35	0.33	0.23	0.22	0.31	0.28
chr09	6431657	6432544	0.29	0.32	0.34	0.38	0.29	0.29	0.34	0.33
chr09	9772979	9773336	0.41	0.45	0.6	0.53	0.28	0.32	0.37	0.47
chr09	13969691	13970484	0.13	0.15	0.21	0.22	0.12	0.13	0.18	0.16
chr09	16237503	16238356	0.2	0.25	0.28	0.28	0.2	0.21	0.26	0.23
chr09	16769744	16770079	0.3	0.29	0.41	0.48	0.2	0.19	0.27	0.27
chr09	17703139	17703988	0.17	0.18	0.26	0.24	0.15	0.19	0.23	0.26
chr09	18258014	18258479	0.3	0.3	0.36	0.38	0.24	0.21	0.29	0.28
chr09	18497473	18497755	0.2	0.16	0.29	0.27	0.17	0.17	0.17	0.23
chr09	19684498	19684800	0.2	0.15	0.21	0.27	0.14	0.13	0.19	0.17
chr10	1714501	1714737	0.18	0.15	0.24	0.21	0.13	0.14	0.24	0.16
chr10	2626519	2627596	0.19	0.21	0.27	0.25	0.18	0.19	0.2	0.21
chr10	3779353	3779655	0.2	0.21	0.32	0.28	0.18	0.19	0.3	0.28
chr10	4666809	4667250	0.27	0.27	0.34	0.32	0.2	0.15	0.25	0.22
chr10	5982741	5982942	0.13	0.29	0.33	0.34	0.16	0.15	0.28	0.22
chr10	7191510	7192440	0.37	0.37	0.41	0.44	0.3	0.33	0.36	0.34
chr10	8080927	8081191	0.28	0.3	0.35	0.39	0.34	0.31	0.37	0.34
chr10	9024682	9025231	0.2	0.34	0.32	0.36	0.24	0.23	0.29	0.37
chr10	9138113	9138878	0.15	0.2	0.24	0.25	0.21	0.23	0.29	0.31
chr10	9892310	9892677	0.29	0.21	0.29	0.3	0.2	0.2	0.26	0.23
chr10	10590961	10591418	0.32	0.31	0.53	0.45	0.25	0.31	0.45	0.42
chr10	11128682	11129158	0.17	0.18	0.24	0.26	0.16	0.14	0.16	0.19
chr10	11155085	11155525	0.21	0.19	0.3	0.3	0.15	0.12	0.21	0.19
chr10	11310905	11312674	0.22	0.21	0.31	0.3	0.2	0.21	0.28	0.25
chr10	11470258	11470875	0.3	0.29	0.37	0.37	0.27	0.28	0.37	0.33
chr10	11863325	11863780	0.35	0.46	0.43	0.57	0.3	0.38	0.46	0.46
chr10	12109002	12109296	0.22	0.28	0.49	0.3	0.25	0.19	0.38	0.33
chr10	13916699	13917729	0.22	0.22	0.28	0.27	0.16	0.14	0.2	0.18
chr10	14800566	14800916	0.23	0.3	0.39	0.31	0.22	0.25	0.3	0.37
chr10	15136334	15136743	0.14	0.14	0.19	0.2	0.16	0.17	0.17	0.24
chr10	15435485	15436176	0.19	0.2	0.3	0.25	0.19	0.22	0.26	0.21
chr10	16775724	16775921	0.12	0.1	0.18	0.17	0.06	0.07	0.12	0.09
chr10	20059758	20059976	0.13	0.11	0.14	0.21	0.11	0.1	0.14	0.12
chr10	22659640	22660099	0.23	0.33	0.38	0.32	0.32	0.3	0.37	0.35
chr11	848802	849394	0.35	0.38	0.46	0.48	0.28	0.27	0.34	0.39
chr11	4742188	4742385	0.12	0.17	0.27	0.26	0.07	0.06	0.17	0.14
chr11	6419460	6420139	0.22	0.24	0.28	0.3	0.16	0.17	0.19	0.26
chr11	7119614	7120198	0.17	0.17	0.29	0.22	0.15	0.14	0.22	0.23
chr11	10547507	10547940	0.18	0.23	0.29	0.25	0.14	0.13	0.22	0.15
chr11	13309667	13310017	0.24	0.3	0.34	0.36	0.28	0.27	0.39	0.34
chr11	15959102	15959820	0.23	0.28	0.41	0.36	0.16	0.15	0.25	0.23
chr12	624120	624807	0.25	0.25	0.34	0.33	0.2	0.23	0.24	0.28
chr12	4684281	4684832	0.2	0.27	0.36	0.33	0.18	0.18	0.27	0.23
chr12	9789300	9789636	0.4	0.33	0.58	0.5	0.21	0.2	0.34	0.29
chr12	14536202	14536542	0.27	0.26	0.35	0.39	0.19	0.2	0.28	0.26
chr12	14628948	14629476	0.31	0.33	0.4	0.37	0.24	0.26	0.27	0.3
chr12	15069338	15069754	0.16	0.2	0.26	0.28	0.17	0.18	0.24	0.32
chr12	15276975	15277248	0.15	0.19	0.35	0.33	0.13	0.26	0.35	0.21
chr12	16736784	16737342	0.32	0.35	0.42	0.42	0.34	0.32	0.42	0.44
chr12	18872206	18872691	0.35	0.36	0.47	0.41	0.31	0.33	0.39	0.34
chr12	20962895	20963891	0.25	0.31	0.34	0.38	0.22	0.23	0.3	0.28
chr12	21185067	21185504	0.18	0.18	0.29	0.29	0.1	0.14	0.23	0.19
chr12	21479471	21480222	0.28	0.23	0.35	0.34	0.3	0.24	0.35	0.4
chr12	22744966	22745326	0.55	0.45	0.55	0.66	0.27	0.2	0.37	0.37
chr12	23331813	23332249	0.32	0.32	0.41	0.43	0.34	0.3	0.4	0.44
chr12	23349927	23350102	0.15	0.17	0.3	0.32	0.19	0.26	0.26	0.28
chr13	140041	140325	0.36	0.35	0.47	0.46	0.34	0.32	0.42	0.41
chr13	146828	147351	0.31	0.3	0.36	0.39	0.24	0.29	0.33	0.31
chr13	1420247	1420777	0.43	0.36	0.49	0.49	0.35	0.36	0.46	0.39
chr13	1837328	1838046	0.32	0.35	0.4	0.41	0.3	0.35	0.37	0.43
chr13	1956010	1956307	0.21	0.27	0.31	0.27	0.24	0.21	0.3	0.25
chr13	3564281	3564592	0.33	0.36	0.44	0.37	0.23	0.3	0.33	0.3
chr13	3652225	3653467	0.21	0.19	0.27	0.27	0.17	0.16	0.24	0.2
chr13	3661068	3661478	0.2	0.25	0.28	0.27	0.14	0.13	0.19	0.21
chr13	3882023	3882193	0.43	0.55	0.61	0.65	0.4	0.43	0.54	0.48
chr13	4146182	4146837	0.4	0.3	0.39	0.45	0.29	0.34	0.41	0.36
chr13	5982507	5982945	0.26	0.17	0.35	0.29	0.23	0.3	0.35	0.32
chr13	6298660	6299188	0.39	0.33	0.42	0.44	0.26	0.22	0.32	0.27
chr13	6881623	6882275	0.2	0.23	0.29	0.27	0.19	0.2	0.3	0.28
chr13	7925466	7925935	0.21	0.24	0.3	0.31	0.23	0.24	0.3	0.3
chr13	9850745	9850884	0.11	0.15	0.27	0.15	0.1	0.09	0.13	0.09
chr13	9881708	9881954	0	0.07	0.12	0.18	0.01	0.01	0.04	0.05
chr13	15702801	15703417	0.32	0.3	0.38	0.4	0.36	0.41	0.41	0.45
chr13	15754952	15756140	0.21	0.22	0.28	0.29	0.29	0.25	0.38	0.38
chr13	15780518	15780808	0.16	0.17	0.21	0.22	0.08	0.09	0.16	0.16
chr13	15903841	15904458	0.36	0.36	0.43	0.5	0.21	0.21	0.28	0.27
chr13	16198317	16199236	0.15	0.17	0.25	0.26	0.12	0.11	0.16	0.16
chr13	16509386	16509548	0.09	0.2	0.46	0.53	0.18	0.18	0.47	0.34
chr13	18158160	18158573	0.24	0.24	0.29	0.28	0.25	0.22	0.27	0.32
chr13	19310289	19311502	0.54	0.55	0.59	0.6	0.52	0.47	0.58	0.56
chr13	20466815	20467606	0.26	0.27	0.27	0.34	0.2	0.22	0.26	0.26
chr13	21453976	21454485	0.34	0.39	0.49	0.48	0.27	0.29	0.42	0.34
chr13	21580725	21581397	0.14	0.16	0.21	0.21	0.13	0.13	0.18	0.15
chr13	23428238	23428566	0.22	0.19	0.29	0.29	0.17	0.19	0.26	0.23
chr13	23606353	23607335	0.23	0.28	0.31	0.33	0.22	0.26	0.27	0.3
chr13	23995065	23995425	0.21	0.22	0.37	0.36	0.21	0.19	0.29	0.31
chr13	24133834	24134120	0.25	0.26	0.36	0.38	0.29	0.34	0.43	0.34
chr13	24681789	24682065	0.19	0.18	0.29	0.26	0.16	0.16	0.2	0.21
chr13	25335653	25336220	0.23	0.26	0.32	0.34	0.21	0.2	0.27	0.3
chr13	25780327	25781005	0.44	0.45	0.51	0.52	0.45	0.45	0.51	0.55
chr13	25827687	25828675	0.24	0.18	0.27	0.28	0.27	0.26	0.32	0.33
chr13	25831468	25831787	0.51	0.5	0.58	0.6	0.47	0.52	0.59	0.56
chr13	27119105	27120082	0.29	0.25	0.35	0.35	0.28	0.25	0.32	0.34
chr13	27200387	27200961	0.56	0.66	0.69	0.67	0.66	0.65	0.71	0.77
chr13	27369888	27370309	0.19	0.25	0.25	0.3	0.16	0.16	0.21	0.23
chr13	27417120	27417526	0.41	0.49	0.51	0.56	0.48	0.46	0.54	0.58
chr13	27670201	27671089	0.32	0.32	0.42	0.39	0.33	0.35	0.39	0.41
chr14	343744	344292	0.39	0.33	0.43	0.5	0.2	0.14	0.23	0.37
chr14	921914	922535	0.47	0.56	0.63	0.61	0.55	0.51	0.64	0.61
chr14	2343210	2343570	0.34	0.29	0.48	0.47	0.27	0.19	0.38	0.38
chr14	3254686	3255039	0.31	0.36	0.44	0.48	0.45	0.37	0.49	0.47
chr14	9775349	9775618	0.29	0.27	0.4	0.4	0.28	0.29	0.32	0.29
chr14	13047678	13048310	0.27	0.26	0.33	0.33	0.23	0.21	0.29	0.27
chr14	15792769	15793819	0.28	0.27	0.31	0.35	0.21	0.2	0.27	0.28
chr14	15870076	15870656	0.29	0.26	0.3	0.31	0.24	0.22	0.31	0.3
chr14	18479416	18479584	0.23	0.3	0.46	0.41	0.32	0.18	0.39	0.43
chr14	20732191	20733456	0.28	0.31	0.35	0.34	0.28	0.28	0.32	0.28
chr14	20756192	20756815	0.21	0.24	0.27	0.31	0.2	0.19	0.27	0.25
chr14	21496259	21496977	0.22	0.22	0.29	0.3	0.17	0.18	0.29	0.24
chr14	21990883	21991728	0.31	0.3	0.41	0.37	0.33	0.34	0.35	0.37
chr14	22249816	22250098	0.22	0.29	0.32	0.31	0.3	0.27	0.35	0.36
chr14	23426822	23427708	0.3	0.33	0.36	0.38	0.29	0.31	0.33	0.3
chr14	23884852	23885137	0.23	0.23	0.26	0.35	0.24	0.25	0.29	0.29
chr14	23897772	23898526	0.23	0.26	0.3	0.31	0.2	0.22	0.28	0.22
chr14	23965471	23966075	0.26	0.24	0.28	0.33	0.18	0.18	0.23	0.24
chr14	26551178	26552276	0.49	0.49	0.57	0.56	0.4	0.4	0.5	0.47
chr14	27221180	27221389	0.13	0.2	0.26	0.28	0.21	0.21	0.23	0.22
chr14	27281494	27281988	0.38	0.33	0.38	0.44	0.43	0.41	0.47	0.45
chr14	27363002	27363921	0.41	0.43	0.46	0.51	0.43	0.43	0.5	0.47
chr14	28900185	28901021	0.28	0.3	0.33	0.36	0.29	0.24	0.26	0.3
chr14	28903748	28905344	0.38	0.38	0.46	0.44	0.35	0.36	0.39	0.41
chr14	28903748	28905344	0.38	0.38	0.46	0.44	0.35	0.36	0.39	0.41
chr14	28927995	28928339	0.18	0.2	0.25	0.27	0.13	0.13	0.17	0.18
chr14	29076853	29077336	0.35	0.39	0.41	0.46	0.4	0.36	0.44	0.44
chr14	29675114	29675561	0.24	0.26	0.31	0.33	0.24	0.27	0.33	0.32
chr14	29949517	29950437	0.53	0.53	0.6	0.6	0.61	0.61	0.6	0.67
chr14	29982067	29982504	0.41	0.36	0.44	0.44	0.41	0.45	0.43	0.43
chr14	29982949	29983598	0.45	0.44	0.5	0.52	0.45	0.47	0.62	0.57
chr14	30294815	30295343	0.49	0.49	0.56	0.55	0.49	0.48	0.57	0.54
chr14	30398663	30399269	0.2	0.24	0.32	0.29	0.2	0.19	0.25	0.24
chr14	30744686	30745022	0.26	0.32	0.39	0.4	0.19	0.21	0.31	0.31
chr14	30792646	30793476	0.3	0.23	0.35	0.42	0.22	0.2	0.31	0.31
chr14	30795957	30796952	0.29	0.27	0.33	0.33	0.27	0.29	0.38	0.31
chr15	26861	27105	0.25	0.38	0.47	0.47	0.31	0.31	0.34	0.42
chr15	2515120	2515973	0.44	0.51	0.57	0.57	0.46	0.44	0.5	0.52
chr15	2614316	2615335	0.25	0.3	0.37	0.34	0.16	0.17	0.24	0.21
chr15	3791930	3792426	0.14	0.16	0.2	0.21	0.1	0.13	0.16	0.14
chr15	8552104	8553294	0.2	0.26	0.27	0.29	0.23	0.25	0.29	0.3
chr15	10275138	10275548	0.19	0.19	0.23	0.24	0.18	0.16	0.26	0.23
chr15	10295355	10295694	0.23	0.21	0.32	0.29	0.23	0.25	0.26	0.26
chr15	10738025	10738827	0.28	0.3	0.39	0.38	0.3	0.34	0.36	0.36
chr15	11503870	11504254	0.19	0.27	0.36	0.42	0.14	0.15	0.28	0.27
chr15	12263092	12263515	0.38	0.47	0.58	0.53	0.26	0.29	0.39	0.44
chr15	16020104	16020744	0.32	0.3	0.42	0.42	0.33	0.34	0.4	0.44
chr15	16269601	16270121	0.45	0.34	0.49	0.52	0.41	0.45	0.51	0.56
chr15	16586250	16586604	0.3	0.36	0.45	0.44	0.33	0.35	0.46	0.51
chr15	16771730	16772066	0.18	0.21	0.29	0.29	0.18	0.21	0.23	0.25
chr15	17731029	17731442	0.31	0.33	0.4	0.41	0.3	0.26	0.31	0.4
chr15	18821515	18822052	0.04	0.06	0.09	0.17	0.06	0.04	0.1	0.1
chr15	19141820	19142018	0.18	0.15	0.29	0.22	0.03	0.07	0.12	0.15
chr15	19780425	19780801	0.34	0.3	0.47	0.45	0.36	0.31	0.36	0.44
chr15	19875991	19876480	0.14	0.18	0.21	0.26	0.13	0.13	0.21	0.21
chr15	21959179	21959476	0.2	0.27	0.41	0.4	0.18	0.24	0.28	0.27
chr15	22310315	22311054	0.24	0.26	0.32	0.35	0.28	0.29	0.35	0.34
chr16	291449	292226	0.39	0.37	0.5	0.43	0.3	0.29	0.33	0.38
chr16	4338588	4338878	0.21	0.25	0.38	0.31	0.28	0.27	0.31	0.31
chr16	4777282	4777754	0.19	0.17	0.28	0.25	0.14	0.22	0.25	0.26
chr16	5851778	5851970	0.21	0.16	0.3	0.34	0.15	0.12	0.19	0.24
chr16	5875976	5876224	0.12	0.1	0.18	0.18	0.12	0.1	0.19	0.16
chr16	7386711	7387460	0.18	0.23	0.28	0.32	0.27	0.21	0.29	0.28
chr16	10413688	10414096	0.19	0.2	0.24	0.29	0.12	0.16	0.26	0.17
chr16	15272827	15273173	0.15	0.25	0.29	0.28	0.29	0.3	0.37	0.32
chr16	19489576	19490168	0.4	0.47	0.53	0.48	0.45	0.45	0.51	0.51
chr16	19778505	19778917	0.4	0.39	0.46	0.46	0.38	0.31	0.47	0.42
chr16	22649626	22650954	0.4	0.31	0.43	0.42	0.38	0.39	0.42	0.44
chr16	22773365	22773677	0.1	0.11	0.23	0.19	0.16	0.14	0.25	0.19
chr17	90142	90545	0.23	0.21	0.24	0.28	0.22	0.21	0.24	0.27
chr17	1465235	1465951	0.21	0.21	0.26	0.3	0.21	0.28	0.3	0.26
chr17	5028926	5029176	0.33	0.26	0.5	0.41	0.28	0.31	0.5	0.43
chr17	5808218	5809217	0.37	0.4	0.47	0.46	0.42	0.4	0.46	0.46
chr17	5848982	5849298	0.33	0.22	0.4	0.42	0.15	0.22	0.29	0.3
chr17	6255031	6255644	0.25	0.26	0.36	0.31	0.31	0.28	0.34	0.34
chr17	6386812	6387608	0.23	0.25	0.31	0.34	0.18	0.2	0.25	0.21
chr17	7497114	7497571	0.48	0.41	0.6	0.58	0.3	0.33	0.4	0.39
chr17	8472750	8473318	0.31	0.33	0.37	0.39	0.25	0.23	0.31	0.24
chr17	8521666	8522081	0.22	0.33	0.35	0.3	0.21	0.21	0.3	0.31
chr17	9857937	9858419	0.25	0.22	0.3	0.27	0.14	0.16	0.17	0.17
chr17	11555769	11556201	0.37	0.38	0.42	0.44	0.39	0.35	0.42	0.44
chr17	12530934	12531178	0.36	0.41	0.46	0.5	0.47	0.44	0.52	0.52
chr17	12592845	12592968	0.06	0.1	0.21	0.21	0.08	0.08	0.14	0.17
chr17	14291249	14291695	0.16	0.2	0.22	0.25	0.14	0.12	0.18	0.16
chr18	3485727	3486113	0.28	0.23	0.36	0.32	0.28	0.21	0.28	0.32
chr18	5669518	5669693	0.32	0.25	0.48	0.41	0.27	0.34	0.37	0.4
chr18	5865947	5866968	0.37	0.34	0.44	0.44	0.35	0.36	0.39	0.42
chr18	8578747	8579061	0.13	0.13	0.2	0.19	0.12	0.12	0.15	0.22
chr18	9275072	9275429	0.25	0.21	0.34	0.33	0.17	0.18	0.28	0.23
chr18	10227428	10228042	0.16	0.17	0.18	0.25	0.17	0.2	0.22	0.21
chr18	10294984	10295695	0.23	0.19	0.27	0.28	0.24	0.21	0.26	0.25
chr18	11727997	11728473	0.22	0.17	0.25	0.3	0.13	0.13	0.26	0.25
chr18	12636528	12637731	0.2	0.22	0.27	0.28	0.22	0.22	0.26	0.25
chr18	16851891	16852299	0.17	0.19	0.29	0.24	0.14	0.17	0.2	0.19
chr18	16976972	16977289	0.31	0.33	0.49	0.4	0.23	0.24	0.3	0.33
chr18	18172472	18172843	0.09	0.13	0.18	0.17	0.08	0.1	0.16	0.13
chr18	18185525	18185985	0.17	0.13	0.25	0.24	0.14	0.19	0.2	0.22
chr18	18206599	18207332	0.18	0.16	0.25	0.24	0.18	0.18	0.21	0.22
chr18	18665212	18665721	0.19	0.17	0.26	0.24	0.17	0.15	0.21	0.2
chr18	19283150	19283350	0.07	0.11	0.24	0.26	0.08	0.08	0.13	0.17
chr18	19746205	19746787	0.18	0.18	0.21	0.26	0.2	0.2	0.24	0.23
chr18	19899724	19900243	0.41	0.42	0.48	0.52	0.36	0.38	0.44	0.42
chr18	19923521	19924101	0.33	0.34	0.38	0.45	0.28	0.32	0.39	0.39
chr18	19959163	19959449	0.19	0.16	0.23	0.23	0.11	0.14	0.18	0.18
chr18	19985840	19986389	0.22	0.22	0.25	0.28	0.2	0.19	0.24	0.27
chr18	20084901	20085913	0.31	0.37	0.42	0.4	0.32	0.28	0.35	0.34
chr18	20320020	20320239	0.04	0.05	0.09	0.12	0.05	0.03	0.04	0.06
chr18	20368873	20369207	0.14	0.13	0.2	0.21	0.1	0.11	0.15	0.14
chr18	21326104	21326633	0.3	0.4	0.42	0.43	0.29	0.35	0.42	0.5
chr18	22284864	22285163	0.29	0.3	0.38	0.39	0.29	0.29	0.35	0.33
chr18	22289603	22290067	0.18	0.23	0.25	0.28	0.21	0.18	0.25	0.25
chr18	22297490	22298173	0.23	0.21	0.27	0.24	0.18	0.16	0.21	0.25
chr18	22983676	22983992	0.29	0.26	0.32	0.37	0.33	0.28	0.37	0.38
chr18	23269096	23269707	0.4	0.37	0.47	0.44	0.33	0.38	0.49	0.4
chr18	24668461	24668726	0.13	0.17	0.21	0.22	0.12	0.14	0.18	0.15
chr18	25657239	25657527	0.22	0.24	0.29	0.32	0.22	0.22	0.22	0.24
chr18	26411576	26412202	0.17	0.17	0.2	0.21	0.15	0.18	0.19	0.25
chr18	28584454	28584883	0.12	0.2	0.22	0.22	0.13	0.13	0.22	0.16
chr18	29054270	29055265	0.27	0.26	0.33	0.33	0.27	0.27	0.35	0.33
chr18	29271628	29271971	0.24	0.25	0.33	0.34	0.28	0.33	0.39	0.31
chr18	30791037	30791336	0.1	0.07	0.15	0.18	0.04	0.06	0.13	0.12
chr18	30873036	30873556	0.21	0.27	0.3	0.28	0.29	0.25	0.36	0.25
chr18	32424575	32424862	0.42	0.47	0.53	0.52	0.34	0.35	0.47	0.5
chr18	32915370	32915605	0.3	0.34	0.4	0.45	0.34	0.34	0.39	0.37
chr19	431511	431611	0.47	0.4	0.63	0.68	0.26	0.27	0.55	0.48
chr19	1067849	1068468	0.28	0.26	0.3	0.32	0.25	0.25	0.28	0.28
chr19	1068810	1069635	0.25	0.24	0.29	0.31	0.26	0.26	0.31	0.29
chr19	1068810	1069635	0.25	0.24	0.29	0.31	0.26	0.26	0.31	0.29
chr19	1759244	1759521	0.14	0.19	0.26	0.31	0.13	0.17	0.27	0.28
chr19	1886600	1887083	0.33	0.34	0.4	0.45	0.3	0.32	0.42	0.42
chr19	4446571	4447253	0.25	0.26	0.4	0.37	0.28	0.28	0.38	0.37
chr19	5072400	5072630	0.2	0.15	0.27	0.4	0.13	0.1	0.17	0.26
chr19	5096713	5098017	0.22	0.2	0.26	0.26	0.18	0.17	0.26	0.24
chr19	5096713	5098017	0.22	0.2	0.26	0.26	0.18	0.17	0.26	0.24
chr19	5287934	5288319	0.36	0.29	0.46	0.51	0.31	0.27	0.43	0.31
chr19	5343421	5344099	0.43	0.49	0.52	0.51	0.48	0.42	0.56	0.55
chr19	5367452	5367712	0.32	0.26	0.39	0.31	0.15	0.13	0.22	0.26
chr19	5415808	5416710	0.4	0.41	0.45	0.47	0.4	0.43	0.49	0.46
chr19	5467316	5467763	0.26	0.29	0.4	0.31	0.25	0.17	0.34	0.36
chr19	5630153	5630999	0.38	0.49	0.56	0.52	0.41	0.4	0.49	0.48
chr19	5738577	5738967	0.17	0.22	0.23	0.34	0.13	0.1	0.17	0.17
chr19	6105720	6106336	0.25	0.22	0.39	0.33	0.27	0.23	0.31	0.39
chr19	6140940	6141810	0.35	0.42	0.43	0.46	0.35	0.39	0.4	0.4
chr19	6430424	6430858	0.6	0.64	0.76	0.72	0.64	0.65	0.69	0.76
chr19	6447156	6447529	0.41	0.39	0.47	0.52	0.38	0.38	0.45	0.44
chr19	6599224	6599688	0.13	0.1	0.16	0.21	0.03	0.06	0.09	0.17
chr19	9433949	9435005	0.22	0.22	0.27	0.31	0.19	0.19	0.22	0.26
chr19	13181986	13182120	0.2	0.14	0.24	0.26	0.2	0.21	0.24	0.26
chr19	13476110	13476578	0.29	0.28	0.32	0.34	0.22	0.25	0.28	0.29
chr19	18704217	18705019	0.38	0.37	0.43	0.44	0.35	0.38	0.44	0.45
chr19	22432147	22432486	0.18	0.25	0.32	0.27	0.22	0.18	0.29	0.26
chr19	23432653	23433279	0.12	0.16	0.23	0.21	0.15	0.14	0.2	0.2
chr19	24178028	24178748	0.25	0.21	0.28	0.33	0.17	0.14	0.21	0.24
chr19	24200943	24201030	0.13	0.2	0.3	0.38	0.18	0.17	0.28	0.26

## Sheet: pulp specific mCHH-hyper-DMRs
chr	start	end	pulp immature rep1	pulp immature rep2	pulp ripe rep1	pulp ripe rep2	skin immature rep1	skin immature rep2	skin ripe rep1	skin ripe rep2
chr01	22371	22698	0.3	0.23	0.32	0.36	0.25	0.31	0.31	0.24
chr01	59735	60620	0.34	0.39	0.44	0.44	0.32	0.28	0.35	0.39
chr01	142177	142367	0.17	0.14	0.21	0.22	0.16	0.19	0.15	0.17
chr01	178588	178711	0.13	0.09	0.26	0.3	0.09	0.1	0.16	0.15
chr01	906657	906859	0.4	0.41	0.52	0.55	0.44	0.33	0.51	0.5
chr01	919754	919995	0.48	0.44	0.66	0.58	0.54	0.51	0.67	0.52
chr01	929058	929139	0.22	0.28	0.54	0.58	0.43	0.41	0.7	0.59
chr01	1074755	1074844	0.18	0.16	0.29	0.28	0.21	0.18	0.21	0.18
chr01	1755161	1755414	0.27	0.29	0.41	0.42	0.12	0.13	0.15	0.08
chr01	2175886	2176779	0.2	0.16	0.27	0.25	0.25	0.19	0.27	0.23
chr01	2348822	2349714	0.08	0.08	0.15	0.17	0.05	0.09	0.1	0.08
chr01	2467960	2468287	0.46	0.39	0.53	0.66	0.49	0.53	0.59	0.55
chr01	2888460	2888701	0.28	0.18	0.34	0.34	0.1	0.08	0.25	0.18
chr01	3138748	3139600	0.16	0.22	0.25	0.26	0.17	0.21	0.23	0.24
chr01	3542668	3542963	0.22	0.23	0.28	0.36	0.14	0.13	0.16	0.26
chr01	3727819	3728010	0.34	0.38	0.65	0.54	0.31	0.3	0.47	0.31
chr01	3771560	3772833	0.3	0.33	0.37	0.37	0.3	0.34	0.35	0.32
chr01	3857802	3858049	0.08	0.07	0.19	0.16	0.09	0.04	0.05	0.04
chr01	4024621	4024978	0.56	0.58	0.7	0.68	0.56	0.53	0.58	0.57
chr01	4178145	4178518	0.28	0.29	0.44	0.35	0.2	0.24	0.29	0.2
chr01	4678924	4679302	0.01	0.01	0.42	0.03	0.01	0.01	0.01	0.02
chr01	5758377	5758590	0.25	0.29	0.38	0.39	0.21	0.25	0.28	0.24
chr01	5968138	5968707	0.15	0.18	0.25	0.24	0.16	0.17	0.19	0.2
chr01	6905803	6906400	0.32	0.42	0.35	0.44	0.29	0.27	0.34	0.29
chr01	7268768	7269493	0.3	0.35	0.39	0.38	0.38	0.33	0.35	0.4
chr01	7290056	7291244	0.21	0.17	0.27	0.25	0.2	0.16	0.23	0.23
chr01	7404005	7404533	0.26	0.35	0.41	0.36	0.31	0.33	0.39	0.32
chr01	7476146	7476818	0.32	0.29	0.42	0.41	0.36	0.3	0.4	0.41
chr01	8189773	8190406	0.26	0.24	0.27	0.36	0.28	0.22	0.27	0.29
chr01	8384824	8385132	0.08	0.09	0.17	0.18	0.06	0.06	0.14	0.07
chr01	8386066	8386188	0.2	0.13	0.22	0.21	0.12	0.1	0.16	0.13
chr01	8455187	8455345	0.11	0.14	0.17	0.19	0.09	0.1	0.14	0.1
chr01	8673556	8673735	0.09	0.1	0.14	0.2	0.09	0.09	0.14	0.12
chr01	8699701	8699977	0.12	0.11	0.25	0.23	0.17	0.23	0.27	0.18
chr01	8716487	8716819	0.14	0.12	0.2	0.23	0.12	0.14	0.17	0.16
chr01	8831404	8831902	0.22	0.25	0.29	0.29	0.27	0.19	0.26	0.2
chr01	9534719	9534831	0.17	0.16	0.31	0.24	0.2	0.17	0.22	0.23
chr01	9700847	9701450	0.28	0.32	0.27	0.4	0.1	0.12	0.12	0.12
chr01	9709345	9709619	0.09	0.07	0.16	0.16	0.01	0.03	0	0.01
chr01	10296930	10297464	0.22	0.21	0.29	0.32	0.24	0.27	0.28	0.3
chr01	10346133	10346506	0.19	0.2	0.29	0.3	0.2	0.2	0.22	0.24
chr01	10348268	10348465	0.14	0.13	0.19	0.2	0.13	0.12	0.14	0.15
chr01	10393166	10393433	0.18	0.19	0.27	0.27	0.19	0.21	0.21	0.17
chr01	10435079	10435217	0.03	0.08	0.19	0.22	0.23	0.13	0.25	0.17
chr01	11311835	11312065	0.15	0.18	0.22	0.26	0.14	0.19	0.18	0.14
chr01	11960653	11961490	0.16	0.12	0.19	0.21	0.12	0.11	0.14	0.16
chr01	12015713	12016635	0.26	0.29	0.33	0.36	0.27	0.29	0.32	0.34
chr01	12045266	12045447	0.05	0.05	0.17	0.17	0.04	0.07	0.06	0.1
chr01	12295103	12295231	0.1	0.23	0.37	0.52	0.11	0.08	0.13	0.14
chr01	12779886	12780174	0.15	0.12	0.15	0.25	0.13	0.12	0.21	0.18
chr01	12833066	12833463	0.37	0.39	0.4	0.42	0.38	0.4	0.41	0.41
chr01	13138331	13138420	0.17	0.25	0.29	0.24	0.2	0.19	0.18	0.21
chr01	13170700	13170791	0.37	0.4	0.52	0.6	0.48	0.45	0.53	0.45
chr01	13179673	13179949	0.21	0.2	0.25	0.28	0.16	0.19	0.19	0.22
chr01	13386097	13386663	0.09	0.12	0.15	0.17	0.1	0.08	0.13	0.12
chr01	13391265	13391524	0.17	0.1	0.16	0.2	0.09	0.1	0.13	0.12
chr01	14565688	14565977	0.2	0.25	0.28	0.36	0.12	0.16	0.19	0.18
chr01	14766595	14766997	0.1	0.11	0.2	0.2	0.1	0.11	0.14	0.26
chr01	14795870	14796381	0.14	0.14	0.2	0.21	0.12	0.12	0.15	0.12
chr01	15430127	15430223	0.15	0.14	0.29	0.29	0.12	0.06	0.05	0.03
chr01	16211199	16211420	0.28	0.24	0.29	0.36	0.28	0.25	0.28	0.3
chr01	18567972	18568584	0.22	0.17	0.28	0.27	0.15	0.15	0.2	0.17
chr01	18582398	18582578	0.1	0.09	0.17	0.16	0.08	0.09	0.1	0.09
chr01	18790634	18790910	0.05	0.11	0.18	0.19	0.1	0.1	0.12	0.13
chr01	19209576	19209775	0.16	0.23	0.4	0.59	0.12	0.25	0.22	0.16
chr01	19231580	19231799	0.23	0.21	0.27	0.36	0.23	0.22	0.23	0.26
chr01	19322039	19322336	0.07	0.05	0.12	0.12	0.04	0.05	0.09	0.07
chr01	19373624	19374230	0.27	0.26	0.31	0.33	0.27	0.27	0.31	0.29
chr01	19476484	19477049	0.27	0.27	0.32	0.3	0.26	0.26	0.27	0.25
chr01	19495289	19496001	0.27	0.25	0.32	0.33	0.24	0.23	0.26	0.29
chr01	19524826	19525000	0.2	0.23	0.31	0.29	0.22	0.28	0.26	0.23
chr01	20399118	20399225	0.18	0.12	0.27	0.24	0.06	0.08	0.07	0.1
chr01	20569878	20570029	0.27	0.28	0.46	0.41	0.29	0.3	0.4	0.38
chr01	20889876	20890162	0.31	0.29	0.39	0.43	0.29	0.35	0.36	0.36
chr01	20979114	20979415	0.57	0.57	0.7	0.75	0.51	0.44	0.56	0.58
chr01	21106104	21106634	0.3	0.33	0.36	0.41	0.31	0.31	0.34	0.34
chr01	21543533	21543836	0.17	0.19	0.23	0.26	0.17	0.23	0.23	0.26
chr01	21883253	21883899	0.24	0.16	0.28	0.26	0.12	0.14	0.17	0.16
chr01	22272343	22272674	0.3	0.28	0.36	0.44	0.1	0.11	0.16	0.12
chr01	22354961	22355188	0.21	0.12	0.26	0.29	0.14	0.17	0.17	0.16
chr01	22556181	22556644	0.27	0.29	0.33	0.35	0.27	0.3	0.34	0.29
chr01	22660980	22661287	0.58	0.56	0.67	0.64	0.71	0.64	0.71	0.68
chr01	22708696	22709379	0.27	0.31	0.4	0.32	0.25	0.3	0.27	0.31
chr01	22745073	22745612	0.12	0.12	0.16	0.16	0.13	0.11	0.1	0.14
chr01	22758664	22758875	0.19	0.24	0.27	0.34	0.17	0.22	0.24	0.23
chr01	22775619	22776764	0.32	0.29	0.35	0.34	0.25	0.22	0.28	0.29
chr01	22780109	22780694	0.31	0.33	0.39	0.39	0.31	0.31	0.33	0.34
chr01	22790180	22790991	0.51	0.45	0.54	0.56	0.51	0.53	0.54	0.54
chr01	22846406	22846591	0.4	0.38	0.43	0.47	0.4	0.39	0.42	0.41
chr01	22868976	22869838	0.25	0.27	0.34	0.34	0.26	0.26	0.31	0.35
chr01	22879750	22880390	0.24	0.23	0.31	0.29	0.1	0.1	0.11	0.09
chr01	22912432	22912894	0.22	0.24	0.32	0.37	0.22	0.18	0.3	0.22
chr01	23018181	23018909	0.48	0.38	0.59	0.53	0.48	0.42	0.49	0.49
chr01	23128266	23128428	0.42	0.46	0.61	0.73	0.51	0.22	0.5	0.45
chr01	23133175	23133792	0.26	0.26	0.33	0.32	0.25	0.24	0.31	0.28
chr01	23159291	23159804	0.37	0.35	0.54	0.48	0.55	0.53	0.66	0.66
chr01	23258296	23258639	0.04	0.07	0.15	0.16	0.03	0.08	0.08	0.08
chr01	23291784	23292479	0.25	0.23	0.3	0.3	0.2	0.23	0.24	0.25
chr01	23342240	23342495	0.39	0.35	0.5	0.47	0.29	0.3	0.35	0.35
chr01	23345605	23345987	0.35	0.38	0.54	0.45	0.33	0.35	0.4	0.43
chr01	23412219	23412462	0.43	0.49	0.54	0.53	0.49	0.4	0.52	0.52
chr01	23654447	23654759	0.26	0.27	0.44	0.43	0.17	0.11	0.18	0.18
chr01	23854617	23854894	0.09	0.1	0.13	0.17	0.07	0.08	0.09	0.08
chr01	23912295	23912891	0.33	0.3	0.38	0.41	0.3	0.32	0.33	0.3
chr01	24113988	24114712	0.29	0.28	0.41	0.4	0.37	0.38	0.32	0.37
chr01	24213507	24213781	0.29	0.3	0.36	0.37	0.26	0.25	0.26	0.31
chr02	275519	275818	0.32	0.35	0.54	0.5	0.46	0.39	0.46	0.48
chr02	278157	278642	0.17	0.16	0.26	0.26	0.15	0.17	0.21	0.18
chr02	1094195	1094563	0.37	0.41	0.45	0.58	0.47	0.5	0.56	0.56
chr02	1132559	1133233	0.08	0.08	0.17	0.21	0.07	0.08	0.1	0.08
chr02	1218869	1219097	0.49	0.44	0.59	0.63	0.48	0.49	0.47	0.4
chr02	1361145	1361755	0.27	0.33	0.35	0.37	0.22	0.19	0.28	0.23
chr02	1370546	1370796	0.17	0.17	0.27	0.27	0.17	0.15	0.21	0.23
chr02	1530045	1530300	0.2	0.2	0.28	0.25	0.19	0.19	0.21	0.19
chr02	2039601	2039831	0.5	0.53	0.63	0.75	0.37	0.47	0.59	0.5
chr02	2681891	2681970	0.16	0.18	0.28	0.39	0.01	0.02	0.03	0.03
chr02	4283677	4283984	0.06	0.11	0.24	0.2	0.12	0.11	0.12	0.14
chr02	4424941	4425140	0.16	0.18	0.24	0.26	0.24	0.16	0.24	0.25
chr02	6159493	6160550	0.3	0.29	0.35	0.36	0.32	0.34	0.38	0.35
chr02	6196673	6196864	0.2	0.19	0.25	0.25	0.22	0.22	0.22	0.21
chr02	6296956	6297115	0.34	0.34	0.4	0.46	0.42	0.41	0.51	0.46
chr02	6299028	6299734	0.13	0.16	0.2	0.2	0.17	0.19	0.19	0.18
chr02	6476354	6476577	0.29	0.31	0.39	0.38	0.3	0.3	0.28	0.3
chr02	6598157	6598740	0.28	0.33	0.39	0.4	0.32	0.3	0.39	0.38
chr02	6785578	6786094	0.17	0.23	0.24	0.32	0.22	0.16	0.21	0.19
chr02	6789158	6789519	0.36	0.38	0.42	0.43	0.33	0.34	0.42	0.31
chr02	6907251	6908175	0.21	0.25	0.27	0.29	0.22	0.19	0.22	0.24
chr02	7261140	7261264	0.4	0.44	0.7	0.64	0.55	0.53	0.57	0.76
chr02	7356286	7357152	0.17	0.2	0.26	0.25	0.16	0.15	0.18	0.18
chr02	7685433	7685760	0.33	0.33	0.45	0.44	0.12	0.14	0.14	0.16
chr02	7955312	7955801	0.32	0.27	0.34	0.38	0.36	0.3	0.41	0.29
chr02	7960755	7961075	0.22	0.23	0.29	0.31	0.24	0.26	0.27	0.25
chr02	8386341	8386650	0.19	0.18	0.27	0.31	0.23	0.25	0.3	0.31
chr02	8427360	8427964	0.17	0.16	0.25	0.23	0.15	0.16	0.18	0.14
chr02	8443575	8443795	0.26	0.28	0.42	0.37	0.22	0.25	0.26	0.36
chr02	8623200	8623502	0.29	0.28	0.35	0.34	0.34	0.37	0.44	0.37
chr02	9421960	9422172	0.21	0.25	0.34	0.38	0.16	0.15	0.24	0.23
chr02	9563875	9564282	0.11	0.12	0.16	0.19	0.13	0.14	0.14	0.12
chr02	10445200	10445306	0.06	0.11	0.21	0.24	0.11	0.12	0.12	0.13
chr02	10734562	10735179	0.18	0.14	0.18	0.24	0.14	0.13	0.15	0.17
chr02	10961303	10961777	0.2	0.2	0.25	0.29	0.2	0.19	0.24	0.21
chr02	11090221	11090461	0.13	0.16	0.21	0.22	0.14	0.15	0.16	0.11
chr02	11097939	11098360	0.24	0.24	0.3	0.32	0.24	0.26	0.26	0.25
chr02	11167861	11168871	0.25	0.25	0.31	0.31	0.25	0.26	0.28	0.3
chr02	12104456	12104799	0.13	0.13	0.19	0.2	0.14	0.14	0.17	0.13
chr02	12122986	12123196	0.21	0.18	0.27	0.25	0.19	0.22	0.26	0.2
chr02	12256649	12256952	0.11	0.13	0.18	0.19	0.16	0.12	0.13	0.17
chr02	12348405	12348881	0.26	0.22	0.26	0.31	0.24	0.25	0.27	0.25
chr02	12466635	12467241	0.19	0.2	0.26	0.28	0.22	0.24	0.24	0.25
chr02	13165956	13166047	0.2	0.11	0.25	0.38	0.18	0.11	0.18	0.14
chr02	13279107	13279382	0.2	0.21	0.21	0.32	0.22	0.16	0.26	0.22
chr02	14237734	14238025	0.21	0.19	0.29	0.24	0.23	0.19	0.24	0.18
chr02	14305091	14305346	0.3	0.32	0.5	0.48	0.31	0.35	0.33	0.35
chr02	14354637	14355064	0.2	0.18	0.23	0.24	0.22	0.17	0.19	0.18
chr02	14395480	14396072	0.37	0.36	0.46	0.49	0.35	0.4	0.49	0.46
chr02	14411705	14412219	0.22	0.24	0.38	0.33	0.2	0.22	0.24	0.28
chr02	14423223	14423445	0.22	0.25	0.3	0.32	0.28	0.33	0.32	0.31
chr02	14428738	14429066	0.36	0.34	0.53	0.57	0.4	0.42	0.58	0.52
chr02	14444713	14445041	0.16	0.17	0.22	0.25	0.18	0.19	0.18	0.19
chr02	14482259	14482436	0.28	0.2	0.3	0.31	0.22	0.28	0.31	0.27
chr02	14775960	14776436	0.34	0.35	0.4	0.4	0.39	0.32	0.41	0.35
chr02	14817153	14817478	0.19	0.21	0.27	0.31	0.15	0.18	0.2	0.22
chr02	15072038	15072753	0.26	0.26	0.31	0.33	0.22	0.25	0.26	0.27
chr02	15073090	15073894	0.25	0.22	0.28	0.26	0.19	0.21	0.23	0.22
chr02	15191169	15191411	0.24	0.2	0.29	0.33	0.25	0.24	0.26	0.24
chr02	15642127	15642282	0.17	0.19	0.24	0.28	0.24	0.23	0.27	0.23
chr02	15701137	15701493	0.14	0.13	0.26	0.29	0.17	0.13	0.19	0.28
chr02	15714328	15714505	0.09	0.06	0.14	0.16	0.1	0.08	0.1	0.08
chr02	15715211	15715781	0.12	0.16	0.21	0.2	0.11	0.11	0.12	0.13
chr02	15726654	15727055	0.28	0.28	0.3	0.37	0.3	0.27	0.32	0.29
chr02	15729218	15729783	0.26	0.26	0.32	0.32	0.25	0.26	0.27	0.27
chr02	15762844	15763244	0.23	0.27	0.31	0.36	0.28	0.29	0.36	0.3
chr02	16370210	16370528	0.18	0.2	0.21	0.3	0.17	0.15	0.16	0.2
chr02	16540707	16540887	0.27	0.28	0.34	0.37	0.22	0.23	0.31	0.29
chr02	16814955	16815256	0.28	0.32	0.46	0.44	0.3	0.31	0.37	0.38
chr02	16843087	16843650	0.27	0.29	0.34	0.34	0.29	0.27	0.25	0.31
chr02	16963454	16963915	0.17	0.21	0.25	0.29	0.16	0.17	0.21	0.23
chr02	17010176	17010305	0.45	0.51	0.76	0.69	0.5	0.48	0.68	0.61
chr02	17100631	17101074	0.21	0.23	0.27	0.27	0.17	0.16	0.19	0.14
chr02	17102701	17103021	0.3	0.34	0.38	0.42	0.19	0.22	0.26	0.28
chr02	17239757	17240111	0.15	0.2	0.23	0.26	0.19	0.18	0.19	0.21
chr02	17318163	17318517	0.14	0.18	0.25	0.23	0.15	0.2	0.17	0.18
chr02	17326449	17326858	0.19	0.17	0.26	0.22	0.13	0.15	0.19	0.17
chr02	17355228	17355649	0.23	0.18	0.24	0.29	0.24	0.23	0.28	0.24
chr02	17421928	17421998	0.09	0.04	0.23	0.33	0.06	0.03	0.15	0.1
chr02	17521422	17521850	0.13	0.13	0.24	0.21	0.13	0.13	0.15	0.14
chr02	17831803	17832238	0.15	0.14	0.19	0.21	0.16	0.14	0.25	0.18
chr02	18380128	18380335	0.31	0.34	0.59	0.52	0.45	0.45	0.56	0.61
chr02	18473654	18473890	0.16	0.15	0.24	0.27	0.16	0.16	0.12	0.16
chr02	18620110	18620739	0.54	0.51	0.63	0.64	0.54	0.56	0.6	0.56
chr02	18632626	18632915	0.12	0.12	0.23	0.18	0.09	0.1	0.14	0.13
chr02	18665249	18665542	0.29	0.2	0.3	0.32	0.21	0.13	0.22	0.2
chr02	18668233	18668644	0.33	0.4	0.51	0.54	0.51	0.59	0.67	0.62
chr02	18712769	18712985	0.08	0.19	0.29	0.27	0.11	0.05	0.09	0.13
chr02	18722767	18722992	0.3	0.44	0.46	0.46	0.39	0.35	0.35	0.43
chr03	705517	705786	0.54	0.4	0.66	0.6	0.61	0.66	0.67	0.74
chr03	1785961	1786094	0.17	0.17	0.27	0.29	0.12	0.17	0.08	0.08
chr03	2010682	2010928	0.12	0.16	0.26	0.21	0.15	0.12	0.16	0.15
chr03	2111885	2112528	0.32	0.28	0.32	0.37	0.27	0.27	0.29	0.3
chr03	3296879	3297020	0.19	0.16	0.23	0.29	0.11	0.12	0.15	0.16
chr03	3528182	3528321	0.3	0.25	0.42	0.41	0.35	0.4	0.43	0.46
chr03	3792389	3792787	0.12	0.18	0.18	0.22	0.12	0.15	0.13	0.15
chr03	3933607	3933860	0.24	0.27	0.33	0.37	0.19	0.23	0.25	0.23
chr03	4093195	4093672	0.27	0.25	0.36	0.45	0.36	0.33	0.42	0.37
chr03	4104849	4104981	0.17	0.18	0.37	0.31	0.15	0.13	0.16	0.14
chr03	4516679	4516960	0.17	0.26	0.32	0.48	0.24	0.38	0.48	0.27
chr03	4850635	4851020	0.16	0.2	0.21	0.25	0.15	0.11	0.15	0.14
chr03	4985084	4985381	0.21	0.17	0.38	0.34	0.23	0.21	0.34	0.26
chr03	5195884	5196477	0.2	0.21	0.24	0.3	0.15	0.17	0.2	0.19
chr03	5245917	5246589	0.15	0.12	0.18	0.2	0.16	0.15	0.16	0.17
chr03	5943491	5943807	0.15	0.12	0.23	0.18	0.16	0.15	0.19	0.2
chr03	6262855	6263092	0.25	0.26	0.35	0.3	0.26	0.26	0.25	0.24
chr03	6373392	6373630	0.35	0.32	0.58	0.48	0.24	0.2	0.27	0.25
chr03	6399162	6399664	0.14	0.11	0.21	0.21	0.14	0.08	0.16	0.14
chr03	6547972	6548804	0.23	0.22	0.26	0.28	0.22	0.23	0.23	0.24
chr03	6846411	6846859	0.2	0.2	0.29	0.3	0.17	0.18	0.24	0.2
chr03	7660034	7660363	0.13	0.15	0.25	0.18	0.15	0.13	0.17	0.13
chr03	7801223	7801882	0.26	0.27	0.45	0.42	0.28	0.29	0.41	0.39
chr03	7809512	7809769	0.21	0.17	0.33	0.26	0.19	0.23	0.26	0.25
chr03	7931498	7931665	0.21	0.13	0.24	0.33	0.2	0.14	0.22	0.27
chr03	7935870	7936195	0.22	0.22	0.29	0.33	0.22	0.24	0.33	0.27
chr03	7984532	7984943	0.42	0.37	0.38	0.49	0.38	0.35	0.38	0.41
chr03	8063637	8064495	0.22	0.27	0.39	0.4	0.38	0.3	0.4	0.37
chr03	8448618	8449165	0.41	0.41	0.53	0.51	0.39	0.38	0.39	0.41
chr03	8463479	8464172	0.33	0.35	0.38	0.45	0.35	0.4	0.38	0.41
chr03	8484194	8484436	0.29	0.41	0.46	0.51	0.44	0.41	0.45	0.45
chr03	8652513	8653206	0.39	0.44	0.43	0.49	0.38	0.37	0.45	0.4
chr03	8869665	8870023	0.16	0.14	0.24	0.23	0.16	0.13	0.17	0.14
chr03	8886916	8886989	0.29	0.25	0.4	0.38	0.27	0.24	0.29	0.3
chr03	9236048	9236369	0.12	0.14	0.22	0.22	0.1	0.09	0.11	0.11
chr03	9560906	9561285	0.22	0.16	0.26	0.26	0.14	0.15	0.13	0.1
chr03	9814691	9814943	0.13	0.13	0.19	0.19	0.13	0.11	0.14	0.14
chr03	9853890	9854426	0.22	0.26	0.31	0.33	0.25	0.28	0.35	0.26
chr03	10749279	10749432	0.16	0.17	0.23	0.22	0.14	0.17	0.2	0.24
chr03	10905216	10905444	0.14	0.16	0.19	0.29	0.19	0.18	0.1	0.2
chr03	10935770	10936137	0.16	0.19	0.27	0.23	0.21	0.2	0.22	0.24
chr03	11022523	11023240	0.37	0.34	0.37	0.44	0.32	0.32	0.35	0.35
chr03	11562673	11563190	0.21	0.19	0.25	0.23	0.19	0.16	0.2	0.19
chr03	12045901	12046023	0.27	0.17	0.35	0.36	0.26	0.41	0.39	0.34
chr03	12103780	12104331	0.2	0.23	0.25	0.31	0.2	0.21	0.21	0.23
chr03	12448596	12448876	0.24	0.19	0.35	0.31	0.23	0.27	0.33	0.33
chr03	12449240	12449791	0.36	0.34	0.44	0.43	0.37	0.38	0.56	0.43
chr03	12487541	12487793	0.13	0.14	0.21	0.18	0.12	0.14	0.14	0.16
chr03	13152288	13152611	0.2	0.27	0.35	0.35	0.27	0.27	0.36	0.35
chr03	13379800	13380404	0.26	0.23	0.32	0.3	0.25	0.27	0.26	0.28
chr03	14066252	14067023	0.24	0.21	0.27	0.26	0.24	0.21	0.24	0.24
chr03	14669609	14669807	0.18	0.17	0.18	0.29	0.22	0.17	0.25	0.22
chr03	14749963	14750221	0.19	0.2	0.3	0.24	0.23	0.24	0.3	0.29
chr03	15504638	15505038	0.15	0.15	0.2	0.2	0.16	0.17	0.17	0.17
chr03	15509525	15509824	0.11	0.16	0.2	0.19	0.13	0.2	0.16	0.21
chr03	15540847	15541332	0.16	0.15	0.21	0.2	0.12	0.13	0.17	0.18
chr03	15686700	15687280	0.1	0.12	0.15	0.18	0.1	0.12	0.13	0.16
chr03	17020522	17021004	0.15	0.16	0.21	0.22	0.13	0.14	0.15	0.16
chr03	17141219	17141503	0.2	0.23	0.28	0.25	0.22	0.21	0.21	0.19
chr03	17687475	17687577	0.03	0	0.14	0.23	0.01	0.02	0.04	0.01
chr03	17976681	17977142	0.15	0.17	0.21	0.21	0.15	0.15	0.19	0.23
chr03	18027010	18027614	0.08	0.09	0.14	0.14	0.09	0.08	0.09	0.08
chr03	18341789	18342082	0.2	0.16	0.33	0.25	0.18	0.22	0.2	0.17
chr03	18662390	18662684	0.09	0.11	0.18	0.18	0.13	0.08	0.13	0.06
chr03	18779858	18780324	0.26	0.23	0.36	0.29	0.32	0.25	0.25	0.27
chr03	18819706	18819873	0.13	0.18	0.26	0.25	0.14	0.17	0.19	0.22
chr03	19261048	19261500	0.38	0.35	0.49	0.48	0.4	0.46	0.42	0.46
chr03	19879034	19879239	0.17	0.23	0.27	0.27	0.21	0.28	0.23	0.28
chr03	19893612	19893744	0.16	0.18	0.22	0.23	0.06	0.06	0.05	0.05
chr03	20422381	20422613	0.23	0.24	0.27	0.34	0.15	0.21	0.24	0.23
chr03	20517624	20518356	0.17	0.15	0.22	0.3	0.2	0.21	0.21	0.25
chr03	20664367	20664523	0.29	0.23	0.4	0.36	0.26	0.3	0.32	0.31
chr04	17977	18440	0.28	0.34	0.37	0.37	0.3	0.29	0.32	0.32
chr04	93385	93676	0.2	0.19	0.25	0.25	0.18	0.21	0.23	0.25
chr04	94023	94266	0.14	0.16	0.22	0.22	0.14	0.14	0.17	0.15
chr04	205671	205919	0.12	0.13	0.25	0.17	0.11	0.13	0.11	0.21
chr04	214591	215766	0.35	0.34	0.39	0.4	0.29	0.34	0.34	0.3
chr04	237554	237706	0.21	0.22	0.28	0.3	0.27	0.28	0.27	0.28
chr04	265773	266233	0.11	0.1	0.2	0.17	0.12	0.16	0.15	0.15
chr04	337534	338695	0.35	0.38	0.42	0.44	0.38	0.36	0.4	0.4
chr04	800761	800949	0.15	0.14	0.21	0.28	0.16	0.16	0.17	0.15
chr04	849772	850321	0.21	0.2	0.26	0.32	0.18	0.2	0.17	0.2
chr04	1012798	1013894	0.31	0.29	0.35	0.4	0.31	0.28	0.36	0.33
chr04	1016953	1017495	0.18	0.21	0.3	0.24	0.22	0.16	0.21	0.22
chr04	1052972	1053175	0.05	0.04	0.1	0.12	0.11	0.07	0.08	0.08
chr04	1113923	1114422	0.31	0.32	0.37	0.42	0.32	0.31	0.29	0.33
chr04	1751419	1751668	0.21	0.21	0.26	0.31	0.19	0.2	0.22	0.23
chr04	1846382	1846906	0.25	0.35	0.37	0.41	0.43	0.46	0.47	0.44
chr04	2262763	2262983	0.46	0.49	0.62	0.62	0.24	0.25	0.31	0.34
chr04	2378318	2378837	0.18	0.23	0.28	0.33	0.32	0.2	0.29	0.28
chr04	2379483	2380169	0.15	0.13	0.21	0.2	0.06	0.08	0.08	0.11
chr04	2794937	2795634	0.37	0.31	0.43	0.46	0.28	0.25	0.28	0.29
chr04	2889362	2889519	0.29	0.17	0.49	0.32	0.34	0.38	0.26	0.28
chr04	3163259	3163487	0.52	0.59	0.62	0.66	0.54	0.49	0.57	0.61
chr04	3314120	3314736	0.11	0.16	0.23	0.21	0.14	0.13	0.16	0.17
chr04	3366509	3366757	0.12	0.11	0.19	0.2	0.15	0.18	0.21	0.2
chr04	3392347	3392781	0.2	0.21	0.26	0.24	0.19	0.16	0.23	0.19
chr04	3960632	3960797	0.16	0.17	0.21	0.24	0.15	0.17	0.18	0.16
chr04	4320735	4321126	0.21	0.21	0.22	0.26	0.17	0.23	0.22	0.2
chr04	4551570	4551681	0.37	0.35	0.64	0.69	0.48	0.55	0.56	0.55
chr04	5732855	5733125	0.23	0.2	0.28	0.31	0.16	0.2	0.2	0.21
chr04	6077580	6077823	0.3	0.26	0.34	0.37	0.27	0.27	0.26	0.29
chr04	6192729	6192893	0.07	0.05	0.1	0.2	0.04	0.04	0.07	0.05
chr04	6360373	6360835	0.29	0.24	0.32	0.36	0.19	0.19	0.3	0.24
chr04	6589262	6589383	0.29	0.5	0.71	0.72	0.66	0.52	0.75	0.59
chr04	7627134	7627604	0.17	0.19	0.26	0.23	0.19	0.21	0.22	0.25
chr04	7712077	7712479	0.24	0.22	0.34	0.36	0.21	0.15	0.21	0.2
chr04	7937319	7937666	0.17	0.14	0.2	0.22	0.15	0.17	0.18	0.19
chr04	8478235	8478421	0.06	0.03	0.15	0.09	0.05	0.02	0.09	0.06
chr04	9563780	9564392	0.18	0.21	0.27	0.26	0.22	0.18	0.22	0.19
chr04	9655627	9655843	0.37	0.51	0.6	0.63	0.57	0.45	0.48	0.43
chr04	9657684	9658533	0.22	0.31	0.39	0.38	0.3	0.29	0.34	0.42
chr04	9683490	9684029	0.16	0.2	0.24	0.24	0.2	0.27	0.27	0.26
chr04	9690119	9690253	0.09	0.08	0.15	0.13	0.12	0.11	0.12	0.09
chr04	9969382	9969697	0.29	0.27	0.34	0.42	0.39	0.4	0.46	0.43
chr04	9978408	9978757	0.14	0.13	0.16	0.21	0.1	0.14	0.13	0.15
chr04	9992970	9993197	0.13	0.13	0.2	0.25	0.17	0.14	0.17	0.19
chr04	9995833	9996055	0.11	0.15	0.23	0.17	0.11	0.11	0.11	0.12
chr04	10474273	10474546	0.27	0.35	0.42	0.4	0.2	0.18	0.31	0.24
chr04	10569937	10570223	0.1	0.09	0.15	0.2	0.1	0.08	0.1	0.09
chr04	10600804	10600959	0.19	0.17	0.23	0.28	0.22	0.2	0.19	0.18
chr04	10624545	10624978	0.18	0.17	0.25	0.25	0.21	0.17	0.19	0.19
chr04	10633519	10633741	0.12	0.21	0.3	0.33	0.15	0.24	0.28	0.3
chr04	10634628	10635369	0.26	0.25	0.35	0.31	0.36	0.26	0.34	0.34
chr04	10782543	10782991	0.14	0.18	0.25	0.24	0.13	0.15	0.15	0.16
chr04	10795299	10795778	0.19	0.23	0.28	0.27	0.23	0.2	0.29	0.24
chr04	10812247	10812773	0.31	0.3	0.4	0.38	0.33	0.35	0.37	0.38
chr04	10921043	10921329	0.15	0.13	0.17	0.21	0.12	0.14	0.14	0.15
chr04	10957725	10958213	0.32	0.31	0.36	0.37	0.3	0.28	0.3	0.3
chr04	11316786	11317082	0.14	0.14	0.2	0.19	0.14	0.13	0.15	0.15
chr04	11615575	11615798	0.16	0.18	0.23	0.24	0.18	0.19	0.18	0.17
chr04	12424863	12425056	0.17	0.15	0.25	0.22	0.14	0.13	0.17	0.16
chr04	12541094	12541544	0.12	0.14	0.18	0.2	0.13	0.14	0.18	0.13
chr04	12689349	12689584	0.13	0.15	0.22	0.22	0.15	0.14	0.17	0.18
chr04	12705382	12705670	0.17	0.16	0.24	0.26	0.16	0.17	0.19	0.19
chr04	12797228	12797569	0.21	0.19	0.25	0.28	0.15	0.18	0.23	0.19
chr04	13108452	13108681	0.17	0.14	0.21	0.23	0.17	0.16	0.16	0.16
chr04	13184971	13185361	0.32	0.34	0.41	0.47	0.34	0.38	0.47	0.43
chr04	13630922	13631598	0.2	0.2	0.26	0.24	0.17	0.2	0.22	0.21
chr04	13639825	13640380	0.2	0.18	0.26	0.23	0.18	0.21	0.24	0.21
chr04	13642891	13643206	0.32	0.31	0.37	0.35	0.29	0.3	0.33	0.35
chr04	13678559	13678970	0.06	0.07	0.13	0.13	0.11	0.08	0.08	0.1
chr04	13753985	13754133	0.18	0.23	0.51	0.37	0.25	0.45	0.38	0.33
chr04	13852692	13852921	0.12	0.16	0.21	0.21	0.15	0.14	0.15	0.18
chr04	14301604	14302451	0.21	0.21	0.29	0.28	0.21	0.21	0.23	0.25
chr04	14522276	14522793	0.19	0.22	0.24	0.28	0.2	0.22	0.26	0.21
chr04	14537258	14537660	0.22	0.27	0.32	0.34	0.34	0.24	0.28	0.26
chr04	14918141	14918347	0.05	0.06	0.15	0.1	0.06	0.06	0.1	0.06
chr04	15260430	15260699	0.23	0.29	0.46	0.42	0.38	0.31	0.43	0.33
chr04	15520071	15520441	0.29	0.23	0.36	0.39	0.3	0.28	0.37	0.35
chr04	15656885	15657010	0.15	0.18	0.36	0.31	0.31	0.35	0.25	0.3
chr04	15757035	15757288	0.2	0.27	0.32	0.34	0.3	0.28	0.24	0.33
chr04	15773449	15774844	0.3	0.3	0.35	0.37	0.33	0.33	0.35	0.37
chr04	15775254	15775948	0.17	0.17	0.24	0.23	0.22	0.2	0.23	0.2
chr04	15913816	15914240	0.25	0.22	0.26	0.31	0.22	0.2	0.27	0.23
chr04	15937619	15937858	0.11	0.09	0.16	0.16	0.15	0.11	0.13	0.09
chr04	15940723	15940982	0.35	0.3	0.4	0.41	0.35	0.35	0.37	0.41
chr04	15958401	15958923	0.12	0.14	0.2	0.19	0.14	0.13	0.17	0.18
chr04	15967923	15968226	0.18	0.19	0.25	0.27	0.21	0.21	0.23	0.25
chr04	16015955	16016380	0.23	0.24	0.33	0.34	0.23	0.27	0.28	0.23
chr04	16067228	16067810	0.35	0.4	0.56	0.5	0.4	0.38	0.51	0.47
chr04	16071687	16071878	0.12	0.13	0.17	0.21	0.09	0.13	0.11	0.12
chr04	16480381	16481344	0.17	0.19	0.25	0.27	0.14	0.15	0.16	0.16
chr04	16838226	16838750	0.18	0.22	0.24	0.31	0.24	0.21	0.29	0.32
chr04	16873290	16873789	0.34	0.37	0.41	0.42	0.26	0.29	0.32	0.27
chr04	17044480	17044793	0.26	0.27	0.35	0.34	0.22	0.21	0.28	0.27
chr04	17262650	17262721	0.1	0.21	0.32	0.42	0.1	0.17	0.25	0.2
chr04	17711709	17712876	0.3	0.3	0.37	0.42	0.26	0.21	0.31	0.28
chr04	17932779	17933424	0.21	0.21	0.25	0.28	0.19	0.19	0.22	0.2
chr04	18358412	18358906	0.14	0.17	0.19	0.24	0.16	0.15	0.19	0.14
chr04	18937550	18937891	0.17	0.17	0.27	0.41	0.09	0.07	0.11	0.09
chr04	18969101	18969539	0.22	0.15	0.32	0.29	0.18	0.1	0.28	0.19
chr04	19014516	19015134	0.22	0.33	0.36	0.4	0.25	0.2	0.25	0.26
chr04	19901888	19902382	0.28	0.26	0.4	0.37	0.29	0.32	0.36	0.36
chr04	19913380	19913710	0.13	0.13	0.23	0.2	0.09	0.07	0.12	0.09
chr04	20231450	20231814	0.06	0.06	0.14	0.21	0.09	0.11	0.11	0.15
chr04	20241589	20241897	0.1	0.08	0.18	0.16	0.09	0.1	0.11	0.04
chr04	20792432	20792714	0.32	0.37	0.39	0.47	0.35	0.41	0.37	0.41
chr04	21038643	21038935	0.5	0.51	0.63	0.64	0.48	0.32	0.45	0.48
chr04	21837498	21838237	0.33	0.23	0.39	0.39	0.29	0.26	0.32	0.33
chr04	22087613	22087762	0.1	0.12	0.4	0.33	0.24	0.14	0.21	0.16
chr04	23586946	23587132	0.13	0.17	0.18	0.15	0.21	0.15	0.13	0.15
chr04	23749621	23750614	0.19	0.2	0.27	0.25	0.17	0.19	0.19	0.2
chr04	24078117	24078498	0.28	0.29	0.35	0.32	0.25	0.27	0.33	0.33
chr04	24116310	24116498	0.08	0.09	0.15	0.15	0.1	0.1	0.13	0.11
chr04	24136421	24136535	0.38	0.23	0.47	0.43	0.31	0.31	0.33	0.35
chr04	24606240	24606523	0.15	0.14	0.2	0.24	0.18	0.15	0.16	0.2
chr04	24631305	24632045	0.24	0.24	0.32	0.3	0.2	0.23	0.24	0.27
chr04	24682311	24682795	0.16	0.15	0.22	0.2	0.15	0.14	0.16	0.15
chr05	24980	25455	0.28	0.3	0.35	0.33	0.3	0.29	0.31	0.3
chr05	34296	34649	0.15	0.11	0.32	0.39	0.33	0.25	0.24	0.28
chr05	192758	193090	0.2	0.23	0.31	0.32	0.23	0.24	0.23	0.31
chr05	671319	671762	0.14	0.13	0.21	0.22	0.14	0.15	0.19	0.2
chr05	901858	903044	0.42	0.43	0.53	0.56	0.49	0.46	0.58	0.58
chr05	1257090	1257273	0.24	0.38	0.55	0.52	0.35	0.37	0.53	0.39
chr05	1585323	1586020	0.2	0.2	0.28	0.26	0.12	0.14	0.15	0.17
chr05	1590544	1590818	0.22	0.28	0.53	0.42	0.31	0.34	0.33	0.28
chr05	1669319	1669826	0.34	0.39	0.51	0.45	0.47	0.41	0.51	0.52
chr05	1685483	1685741	0.36	0.42	0.54	0.47	0.42	0.42	0.47	0.47
chr05	1763825	1764009	0.19	0.2	0.25	0.26	0.18	0.19	0.19	0.23
chr05	1846829	1847309	0.55	0.53	0.6	0.58	0.56	0.53	0.62	0.58
chr05	2288496	2288857	0.47	0.44	0.5	0.57	0.47	0.45	0.54	0.5
chr05	2448628	2448753	0.21	0.22	0.35	0.3	0.25	0.24	0.3	0.28
chr05	3069733	3070056	0.29	0.3	0.36	0.4	0.21	0.27	0.32	0.3
chr05	4180414	4180572	0.1	0.09	0.24	0.19	0.08	0.14	0.13	0.14
chr05	5465870	5466205	0.35	0.26	0.43	0.42	0.18	0.14	0.25	0.2
chr05	5468620	5468938	0.41	0.44	0.55	0.53	0.51	0.44	0.49	0.46
chr05	5724102	5724455	0.18	0.22	0.29	0.25	0.12	0.12	0.2	0.17
chr05	5987141	5987534	0.16	0.14	0.22	0.25	0.07	0.09	0.07	0.13
chr05	6035151	6035574	0.26	0.22	0.32	0.32	0.21	0.2	0.21	0.22
chr05	6427781	6428316	0.1	0.17	0.19	0.2	0.06	0.05	0.04	0.04
chr05	6975296	6975537	0.17	0.2	0.26	0.33	0.19	0.17	0.21	0.22
chr05	6992875	6993183	0.14	0.09	0.23	0.2	0.18	0.21	0.19	0.14
chr05	6994163	6994733	0.42	0.41	0.45	0.5	0.43	0.45	0.48	0.4
chr05	7112091	7112390	0.22	0.13	0.24	0.27	0.14	0.15	0.16	0.09
chr05	7406588	7407160	0.18	0.17	0.21	0.23	0.16	0.15	0.16	0.17
chr05	7427038	7427907	0.36	0.29	0.51	0.46	0.37	0.37	0.5	0.41
chr05	7527556	7527939	0.09	0.09	0.14	0.15	0.08	0.06	0.08	0.06
chr05	7981393	7981717	0.19	0.15	0.28	0.24	0.14	0.17	0.2	0.15
chr05	8349829	8350147	0.17	0.17	0.26	0.23	0.17	0.13	0.19	0.16
chr05	8510178	8510380	0.09	0.09	0.22	0.15	0.13	0.11	0.12	0.18
chr05	8831042	8831359	0.18	0.2	0.23	0.24	0.15	0.15	0.18	0.19
chr05	9892869	9893323	0.27	0.3	0.43	0.38	0.23	0.17	0.2	0.2
chr05	10548638	10549262	0.18	0.19	0.25	0.26	0.17	0.16	0.19	0.19
chr05	11408098	11408536	0.09	0.1	0.15	0.17	0.08	0.07	0.1	0.1
chr05	11834629	11835105	0.19	0.17	0.24	0.26	0.15	0.17	0.18	0.17
chr05	12847858	12848882	0.2	0.19	0.26	0.25	0.2	0.2	0.21	0.21
chr05	13612016	13612440	0.15	0.19	0.24	0.24	0.16	0.17	0.21	0.18
chr05	13816697	13817371	0.13	0.16	0.26	0.19	0.17	0.11	0.15	0.17
chr05	13829317	13829498	0.07	0.04	0.16	0.1	0.02	0.05	0.03	0.09
chr05	13998224	13999129	0.23	0.22	0.26	0.29	0.21	0.22	0.25	0.26
chr05	14235328	14235760	0.18	0.16	0.2	0.24	0.16	0.15	0.17	0.14
chr05	14440136	14440380	0.34	0.29	0.48	0.41	0.36	0.42	0.49	0.42
chr05	14489156	14489363	0.17	0.19	0.22	0.25	0.22	0.21	0.22	0.22
chr05	14528878	14529390	0.13	0.11	0.21	0.17	0.1	0.09	0.13	0.1
chr05	14537541	14538046	0.21	0.2	0.26	0.3	0.12	0.13	0.19	0.14
chr05	14597213	14597650	0.2	0.19	0.24	0.25	0.19	0.19	0.19	0.19
chr05	14644350	14644728	0.15	0.16	0.21	0.23	0.16	0.17	0.2	0.16
chr05	15003354	15003775	0.17	0.22	0.27	0.28	0.28	0.26	0.24	0.26
chr05	15043971	15044456	0.16	0.15	0.21	0.22	0.15	0.13	0.18	0.18
chr05	15153657	15154033	0.36	0.41	0.49	0.54	0.28	0.38	0.35	0.45
chr05	15322954	15323379	0.15	0.11	0.27	0.22	0.19	0.17	0.21	0.15
chr05	15752554	15752828	0.25	0.28	0.38	0.38	0.23	0.25	0.27	0.27
chr05	15810349	15811381	0.18	0.19	0.25	0.26	0.14	0.16	0.18	0.17
chr05	15982757	15983162	0.15	0.16	0.2	0.22	0.15	0.18	0.17	0.16
chr05	16027479	16027639	0.11	0.1	0.17	0.21	0.12	0.14	0.14	0.11
chr05	16489011	16489302	0.24	0.27	0.29	0.35	0.23	0.27	0.33	0.32
chr05	16656208	16656454	0.3	0.26	0.43	0.44	0.31	0.26	0.32	0.42
chr05	16844731	16844886	0.11	0.14	0.17	0.19	0.15	0.16	0.17	0.13
chr05	16879604	16880165	0.12	0.16	0.18	0.21	0.18	0.13	0.16	0.18
chr05	16888819	16889006	0.42	0.42	0.52	0.57	0.36	0.4	0.46	0.43
chr05	17229825	17230624	0.5	0.44	0.55	0.58	0.38	0.46	0.46	0.4
chr05	17230861	17231462	0.2	0.24	0.28	0.28	0.23	0.21	0.24	0.22
chr05	17620279	17620766	0.29	0.33	0.36	0.45	0.23	0.3	0.3	0.33
chr05	17809553	17809948	0.2	0.24	0.34	0.34	0.22	0.24	0.34	0.31
chr05	17886393	17886618	0.31	0.27	0.33	0.39	0.19	0.17	0.24	0.26
chr05	17891608	17892450	0.21	0.22	0.27	0.3	0.24	0.24	0.28	0.3
chr05	18070646	18071069	0.16	0.15	0.21	0.21	0.14	0.14	0.16	0.16
chr05	18149744	18150467	0.35	0.35	0.41	0.38	0.35	0.35	0.39	0.37
chr05	18242155	18242689	0.2	0.22	0.34	0.36	0.23	0.28	0.26	0.25
chr05	18558615	18559218	0.3	0.21	0.35	0.32	0.21	0.28	0.31	0.3
chr05	18877033	18877584	0.14	0.16	0.21	0.21	0.18	0.14	0.16	0.18
chr05	18880380	18880847	0.23	0.16	0.27	0.26	0.21	0.21	0.21	0.21
chr05	19278499	19279384	0.24	0.25	0.3	0.32	0.22	0.21	0.23	0.22
chr05	19313829	19314273	0.45	0.53	0.58	0.59	0.48	0.48	0.55	0.61
chr05	19875189	19875387	0.12	0.11	0.2	0.2	0.07	0.11	0.1	0.13
chr05	20017124	20017619	0.24	0.19	0.29	0.33	0.21	0.21	0.3	0.3
chr05	20079017	20079507	0.24	0.21	0.31	0.33	0.23	0.26	0.32	0.36
chr05	20540389	20541608	0.22	0.23	0.27	0.27	0.25	0.21	0.28	0.26
chr05	20757452	20757607	0.36	0.31	0.47	0.55	0.31	0.34	0.31	0.43
chr05	20959585	20959773	0.13	0.13	0.19	0.28	0.11	0.11	0.11	0.1
chr05	21290359	21290675	0.12	0.12	0.2	0.21	0.1	0.12	0.12	0.15
chr05	21318247	21319343	0.18	0.2	0.27	0.27	0.18	0.17	0.2	0.18
chr05	21346998	21347419	0.12	0.14	0.18	0.2	0.13	0.11	0.18	0.14
chr05	21439239	21440098	0.56	0.64	0.66	0.73	0.63	0.64	0.65	0.69
chr05	21798468	21798705	0.22	0.21	0.26	0.29	0.2	0.2	0.22	0.23
chr05	21870255	21870629	0.16	0.15	0.23	0.2	0.09	0.09	0.11	0.11
chr05	22403370	22403677	0.11	0.13	0.25	0.23	0.14	0.09	0.17	0.18
chr05	22519841	22520784	0.23	0.2	0.27	0.25	0.2	0.2	0.23	0.22
chr05	22524902	22525871	0.28	0.35	0.38	0.39	0.41	0.33	0.46	0.31
chr05	22550632	22550976	0.19	0.22	0.22	0.29	0.23	0.19	0.25	0.25
chr05	23049303	23049675	0.26	0.28	0.35	0.41	0.32	0.36	0.34	0.3
chr05	23349101	23349946	0.34	0.3	0.37	0.4	0.29	0.3	0.32	0.32
chr05	23452159	23452345	0.27	0.3	0.31	0.32	0.24	0.26	0.26	0.28
chr05	23901327	23901722	0.23	0.2	0.3	0.32	0.17	0.2	0.21	0.15
chr05	23902042	23902248	0.05	0.07	0.1	0.15	0.08	0.03	0.06	0.03
chr05	24004267	24004348	0.31	0.2	0.32	0.51	0.14	0.22	0.05	0.08
chr05	24359668	24359949	0.33	0.26	0.37	0.43	0.25	0.27	0.28	0.27
chr05	24888186	24888468	0.3	0.31	0.33	0.41	0.36	0.29	0.38	0.31
chr05	24959611	24959810	0.12	0.11	0.23	0.23	0.12	0.08	0.1	0.12
chr05	25503396	25503512	0.13	0.17	0.21	0.26	0.16	0.15	0.18	0.16
chr06	283592	284071	0.21	0.16	0.32	0.31	0.08	0.07	0.09	0.13
chr06	478053	478990	0.24	0.24	0.33	0.29	0.26	0.25	0.27	0.28
chr06	479293	479977	0.35	0.38	0.46	0.44	0.36	0.39	0.42	0.4
chr06	653643	653897	0.14	0.14	0.2	0.21	0.16	0.21	0.2	0.2
chr06	654183	654585	0.15	0.18	0.22	0.21	0.23	0.22	0.23	0.24
chr06	788946	789085	0.12	0.17	0.25	0.21	0.15	0.14	0.19	0.14
chr06	1092744	1093154	0.3	0.33	0.35	0.44	0.25	0.32	0.34	0.33
chr06	1116304	1116520	0.46	0.3	0.39	0.5	0.28	0.31	0.4	0.47
chr06	1211346	1211805	0.36	0.33	0.53	0.46	0.26	0.27	0.37	0.37
chr06	1275659	1276316	0.27	0.21	0.31	0.3	0.22	0.23	0.23	0.24
chr06	1455401	1455590	0.19	0.18	0.31	0.3	0.17	0.2	0.23	0.18
chr06	1783046	1783334	0.17	0.13	0.22	0.23	0.24	0.16	0.24	0.23
chr06	2394217	2394652	0.25	0.3	0.36	0.36	0.27	0.28	0.32	0.3
chr06	2433962	2434103	0.16	0.22	0.35	0.4	0.17	0.15	0.18	0.23
chr06	3245008	3245156	0.24	0.31	0.49	0.54	0.35	0.27	0.58	0.41
chr06	3285984	3286162	0.07	0.05	0.15	0.14	0.05	0.07	0.09	0.06
chr06	3316511	3316996	0.22	0.28	0.33	0.3	0.27	0.24	0.3	0.3
chr06	3317571	3318148	0.29	0.28	0.34	0.37	0.27	0.27	0.24	0.28
chr06	3710023	3710256	0.18	0.17	0.32	0.27	0.18	0.18	0.2	0.2
chr06	4169745	4170046	0.19	0.13	0.23	0.21	0.18	0.14	0.19	0.18
chr06	4242050	4242372	0.29	0.35	0.37	0.38	0.28	0.32	0.32	0.38
chr06	4520925	4521767	0.19	0.16	0.2	0.26	0.13	0.16	0.21	0.21
chr06	4935214	4935905	0.21	0.23	0.27	0.28	0.21	0.22	0.22	0.2
chr06	5529113	5530075	0.23	0.21	0.27	0.25	0.22	0.21	0.23	0.25
chr06	5642118	5642879	0.2	0.23	0.26	0.28	0.21	0.21	0.24	0.23
chr06	6043846	6044274	0.19	0.15	0.24	0.24	0.13	0.19	0.21	0.19
chr06	6189861	6190131	0.15	0.14	0.19	0.22	0.19	0.12	0.17	0.19
chr06	6568761	6569334	0.06	0.08	0.14	0.15	0.11	0.08	0.1	0.07
chr06	7071360	7071908	0.17	0.17	0.24	0.23	0.18	0.22	0.21	0.2
chr06	7072765	7073315	0.13	0.07	0.18	0.15	0.15	0.13	0.14	0.18
chr06	7131927	7132124	0.24	0.22	0.28	0.31	0.18	0.2	0.24	0.25
chr06	7188977	7189067	0.55	0.58	0.8	0.78	0.68	0.61	0.7	0.57
chr06	7263871	7264514	0.27	0.32	0.42	0.43	0.35	0.37	0.44	0.33
chr06	7267054	7267410	0.24	0.23	0.34	0.31	0.22	0.22	0.24	0.25
chr06	7424110	7424707	0.26	0.3	0.38	0.43	0.3	0.3	0.37	0.37
chr06	7472406	7472934	0.33	0.29	0.36	0.4	0.34	0.34	0.37	0.41
chr06	7986386	7986687	0.27	0.27	0.35	0.33	0.27	0.3	0.39	0.31
chr06	8361005	8361182	0.19	0.18	0.37	0.37	0.28	0.18	0.26	0.27
chr06	8401646	8402469	0.34	0.37	0.51	0.47	0.47	0.44	0.48	0.51
chr06	8979992	8980142	0.43	0.46	0.5	0.76	0.55	0.61	0.57	0.68
chr06	9205274	9205727	0.14	0.2	0.25	0.26	0.17	0.14	0.22	0.18
chr06	9281715	9282213	0.13	0.13	0.16	0.17	0.13	0.12	0.14	0.12
chr06	9357587	9358183	0.33	0.34	0.36	0.43	0.31	0.33	0.31	0.35
chr06	9405253	9405857	0.2	0.2	0.25	0.25	0.19	0.19	0.22	0.23
chr06	9428004	9428491	0.21	0.19	0.24	0.25	0.19	0.19	0.21	0.22
chr06	9583931	9584636	0.19	0.2	0.27	0.25	0.2	0.2	0.22	0.21
chr06	9648078	9648584	0.12	0.13	0.17	0.17	0.12	0.12	0.13	0.11
chr06	9656521	9657145	0.29	0.27	0.33	0.33	0.3	0.31	0.32	0.31
chr06	9724337	9724839	0.3	0.3	0.38	0.33	0.33	0.32	0.33	0.33
chr06	9823968	9824249	0.21	0.21	0.26	0.28	0.21	0.23	0.24	0.23
chr06	9856305	9857046	0.21	0.23	0.27	0.27	0.24	0.22	0.24	0.24
chr06	9920284	9920848	0.29	0.28	0.32	0.33	0.27	0.26	0.26	0.3
chr06	9921615	9922581	0.24	0.23	0.3	0.29	0.24	0.24	0.25	0.26
chr06	9923546	9923918	0.23	0.23	0.31	0.28	0.22	0.23	0.27	0.19
chr06	9929720	9930086	0.17	0.19	0.26	0.23	0.21	0.18	0.18	0.16
chr06	9940437	9941120	0.18	0.17	0.25	0.23	0.18	0.19	0.2	0.19
chr06	9941763	9942163	0.19	0.19	0.24	0.25	0.19	0.19	0.22	0.21
chr06	9967885	9968211	0.19	0.2	0.27	0.26	0.2	0.19	0.22	0.21
chr06	9968544	9968987	0.2	0.18	0.24	0.25	0.17	0.19	0.23	0.23
chr06	9975725	9976042	0.18	0.18	0.24	0.22	0.18	0.18	0.2	0.2
chr06	9985273	9985745	0.19	0.2	0.27	0.25	0.2	0.19	0.22	0.2
chr06	10167926	10168211	0.1	0.17	0.2	0.18	0.12	0.13	0.13	0.16
chr06	10232266	10232653	0.19	0.24	0.3	0.3	0.17	0.2	0.19	0.18
chr06	10320858	10321325	0.26	0.2	0.26	0.28	0.23	0.25	0.25	0.22
chr06	10908198	10908659	0.14	0.13	0.19	0.23	0.13	0.12	0.18	0.15
chr06	10931634	10931836	0.03	0.04	0.12	0.16	0.03	0.01	0.04	0.05
chr06	10977247	10977639	0.3	0.39	0.54	0.41	0.23	0.21	0.3	0.22
chr06	11182483	11182811	0.09	0.11	0.18	0.16	0.03	0.04	0.05	0.06
chr06	11218239	11218508	0.13	0.11	0.2	0.18	0.12	0.11	0.15	0.14
chr06	11762459	11762630	0.09	0.12	0.17	0.17	0.12	0.13	0.12	0.1
chr06	11815876	11815948	0.16	0.16	0.3	0.4	0.14	0.17	0.17	0.14
chr06	12006280	12006683	0.15	0.16	0.23	0.2	0.13	0.15	0.16	0.2
chr06	12215886	12216053	0.26	0.17	0.41	0.52	0.3	0.31	0.33	0.35
chr06	12318369	12318556	0.23	0.2	0.31	0.32	0.21	0.22	0.28	0.21
chr06	12324753	12325193	0.12	0.15	0.2	0.2	0.12	0.12	0.15	0.18
chr06	12326840	12327284	0.23	0.28	0.37	0.38	0.35	0.33	0.41	0.4
chr06	12620021	12620470	0.25	0.27	0.4	0.36	0.26	0.25	0.32	0.28
chr06	12775617	12775787	0.11	0.11	0.15	0.21	0.08	0.1	0.09	0.15
chr06	12786164	12786387	0.19	0.15	0.19	0.21	0.14	0.14	0.14	0.14
chr06	12960083	12960249	0.07	0.07	0.15	0.17	0.07	0.1	0.11	0.13
chr06	13256060	13256312	0.22	0.19	0.25	0.28	0.21	0.24	0.24	0.23
chr06	13426022	13426329	0.16	0.18	0.24	0.23	0.17	0.15	0.21	0.17
chr06	13456064	13456361	0.36	0.33	0.38	0.43	0.43	0.35	0.36	0.39
chr06	13849765	13850230	0.22	0.24	0.28	0.36	0.19	0.22	0.24	0.27
chr06	13911004	13911415	0.2	0.2	0.29	0.26	0.18	0.2	0.17	0.23
chr06	13937733	13938033	0.22	0.23	0.24	0.34	0.18	0.18	0.21	0.18
chr06	13939701	13939868	0.12	0.12	0.21	0.19	0.1	0.13	0.13	0.15
chr06	14196462	14196575	0.13	0.13	0.23	0.24	0.17	0.13	0.22	0.24
chr06	14308627	14308880	0.31	0.33	0.43	0.39	0.26	0.32	0.27	0.38
chr06	14559252	14559953	0.19	0.18	0.24	0.25	0.15	0.14	0.2	0.23
chr06	14732371	14733315	0.21	0.19	0.27	0.28	0.23	0.2	0.19	0.23
chr06	14740708	14741815	0.22	0.22	0.24	0.27	0.21	0.21	0.23	0.21
chr06	15293202	15293521	0.09	0.1	0.18	0.17	0.12	0.09	0.11	0.11
chr06	15460969	15461144	0.17	0.14	0.29	0.25	0.18	0.11	0.17	0.22
chr06	16553513	16553836	0.12	0.11	0.21	0.2	0.12	0.11	0.13	0.15
chr06	16647824	16648188	0.12	0.2	0.18	0.31	0.11	0.1	0.13	0.17
chr06	16999574	16999831	0.22	0.16	0.25	0.31	0.1	0.14	0.19	0.11
chr06	17472909	17473050	0.31	0.34	0.45	0.44	0.56	0.55	0.7	0.54
chr06	17475868	17476445	0.21	0.28	0.26	0.35	0.17	0.18	0.19	0.23
chr06	17535962	17536335	0.13	0.11	0.17	0.18	0.09	0.09	0.1	0.14
chr06	17638780	17639635	0.19	0.2	0.27	0.25	0.18	0.16	0.19	0.2
chr06	17678803	17679298	0.13	0.15	0.22	0.22	0.14	0.15	0.19	0.16
chr06	17679823	17680320	0.21	0.21	0.25	0.25	0.21	0.2	0.23	0.18
chr06	17780911	17781289	0.22	0.29	0.4	0.37	0.21	0.22	0.27	0.31
chr06	17895799	17896234	0.22	0.18	0.35	0.31	0.2	0.2	0.24	0.21
chr06	17944623	17944784	0.27	0.28	0.4	0.49	0.27	0.32	0.33	0.3
chr06	17958075	17958647	0.18	0.16	0.22	0.22	0.14	0.13	0.16	0.17
chr06	17963176	17964250	0.26	0.24	0.32	0.34	0.19	0.22	0.25	0.26
chr06	18041089	18041521	0.25	0.25	0.35	0.36	0.3	0.23	0.35	0.27
chr06	18253037	18253978	0.21	0.22	0.27	0.28	0.23	0.22	0.28	0.24
chr06	18969335	18970234	0.15	0.18	0.24	0.24	0.14	0.17	0.19	0.17
chr06	19113467	19113671	0.18	0.21	0.27	0.3	0.1	0.18	0.11	0.14
chr06	19194021	19194716	0.28	0.26	0.36	0.4	0.2	0.22	0.3	0.28
chr06	19422665	19423071	0.12	0.15	0.22	0.21	0.11	0.1	0.11	0.11
chr06	20023294	20023557	0.07	0.08	0.15	0.16	0.05	0.07	0.08	0.09
chr06	20029327	20029661	0.19	0.16	0.24	0.25	0.12	0.12	0.17	0.1
chr06	20051944	20052185	0.16	0.17	0.23	0.26	0.18	0.16	0.17	0.17
chr06	20088359	20088976	0.21	0.18	0.25	0.27	0.2	0.21	0.23	0.2
chr06	20607588	20607767	0.09	0.14	0.18	0.21	0.07	0.07	0.08	0.07
chr06	20610731	20611110	0.16	0.11	0.22	0.24	0.14	0.12	0.15	0.13
chr06	20826512	20827406	0.13	0.11	0.17	0.19	0.11	0.08	0.12	0.11
chr06	21084098	21084364	0.21	0.23	0.3	0.37	0.18	0.16	0.17	0.21
chr06	21168756	21169155	0.11	0.09	0.15	0.15	0.11	0.08	0.11	0.09
chr06	21441237	21441616	0.18	0.19	0.23	0.27	0.14	0.17	0.2	0.18
chr07	400089	400452	0.2	0.18	0.32	0.36	0.09	0.08	0.15	0.12
chr07	1795074	1796166	0.17	0.18	0.22	0.24	0.23	0.25	0.25	0.29
chr07	2387295	2387496	0.12	0.15	0.31	0.32	0.1	0.17	0.19	0.17
chr07	2447418	2447878	0.25	0.27	0.32	0.36	0.29	0.28	0.32	0.28
chr07	2601270	2601950	0.2	0.18	0.24	0.26	0.17	0.16	0.21	0.19
chr07	2981333	2981897	0.31	0.31	0.42	0.39	0.21	0.25	0.25	0.22
chr07	3567318	3568118	0.17	0.17	0.23	0.25	0.16	0.19	0.2	0.2
chr07	3803604	3803926	0.29	0.26	0.36	0.35	0.32	0.29	0.33	0.3
chr07	3908464	3909413	0.29	0.3	0.35	0.32	0.26	0.25	0.3	0.28
chr07	4142172	4142269	0.3	0.35	0.56	0.49	0.12	0.2	0.31	0.33
chr07	4468466	4468795	0.28	0.27	0.37	0.36	0.23	0.22	0.34	0.26
chr07	4648412	4648989	0.38	0.36	0.52	0.5	0.45	0.44	0.5	0.47
chr07	4659558	4659706	0.01	0.03	0.07	0.12	0.03	0.04	0.04	0.02
chr07	5758029	5758390	0.18	0.2	0.31	0.21	0.27	0.19	0.17	0.27
chr07	6343743	6344099	0.22	0.21	0.25	0.29	0.18	0.19	0.22	0.21
chr07	6638048	6638496	0.3	0.24	0.35	0.34	0.24	0.31	0.28	0.3
chr07	6766189	6766731	0.26	0.32	0.32	0.31	0.28	0.29	0.29	0.31
chr07	6767758	6768091	0.41	0.52	0.55	0.54	0.46	0.46	0.5	0.48
chr07	7558464	7558533	0.01	0.03	0.18	0.23	0	0.01	0.03	0
chr07	7746026	7746183	0.41	0.38	0.59	0.6	0.46	0.49	0.49	0.42
chr07	7898618	7899063	0.2	0.16	0.23	0.23	0.18	0.19	0.22	0.24
chr07	7913000	7913208	0.12	0.14	0.18	0.21	0.14	0.15	0.16	0.13
chr07	8299309	8299574	0.13	0.15	0.25	0.22	0.14	0.11	0.12	0.13
chr07	8407011	8407585	0.38	0.45	0.47	0.5	0.39	0.45	0.5	0.49
chr07	8641862	8642069	0.05	0.1	0.14	0.23	0.04	0.05	0.08	0.1
chr07	9628320	9628645	0.14	0.16	0.22	0.17	0.14	0.13	0.14	0.15
chr07	9656299	9656423	0.09	0.09	0.18	0.17	0.08	0.08	0.08	0.09
chr07	9680995	9681138	0.06	0.05	0.15	0.18	0.06	0.12	0.1	0.1
chr07	9707216	9707933	0.13	0.14	0.18	0.19	0.11	0.12	0.13	0.13
chr07	9762691	9763129	0.05	0.04	0.07	0.1	0.03	0.02	0.02	0.03
chr07	9885043	9885421	0.17	0.16	0.23	0.22	0.18	0.2	0.18	0.18
chr07	9894375	9894682	0.12	0.14	0.21	0.19	0.15	0.17	0.14	0.14
chr07	10042872	10043347	0.04	0.04	0.14	0.15	0.07	0.07	0.07	0.11
chr07	10487238	10487433	0.14	0.11	0.24	0.23	0.09	0.07	0.1	0.11
chr07	10579768	10580128	0.13	0.1	0.19	0.19	0.14	0.11	0.18	0.15
chr07	10587315	10587649	0.2	0.2	0.26	0.29	0.18	0.19	0.22	0.19
chr07	10606585	10607150	0.21	0.19	0.27	0.25	0.2	0.16	0.19	0.21
chr07	10822753	10823050	0.15	0.19	0.22	0.22	0.18	0.18	0.19	0.17
chr07	10851640	10852519	0.22	0.19	0.24	0.26	0.24	0.21	0.23	0.24
chr07	10982984	10983175	0.05	0.05	0.15	0.15	0.08	0.07	0.09	0.09
chr07	11089810	11090245	0.1	0.09	0.16	0.15	0.1	0.1	0.1	0.09
chr07	11173040	11173322	0.22	0.27	0.33	0.3	0.18	0.18	0.21	0.25
chr07	11448921	11449344	0.17	0.16	0.22	0.23	0.15	0.16	0.16	0.18
chr07	11736298	11736898	0.31	0.3	0.35	0.42	0.32	0.35	0.41	0.32
chr07	11751536	11751915	0.36	0.45	0.46	0.51	0.46	0.54	0.59	0.57
chr07	11794527	11794930	0.12	0.13	0.2	0.18	0.12	0.13	0.14	0.13
chr07	12506960	12507215	0.17	0.15	0.25	0.29	0.15	0.15	0.17	0.21
chr07	12937689	12938039	0.14	0.15	0.14	0.21	0.12	0.14	0.12	0.16
chr07	13115267	13115533	0.17	0.18	0.23	0.23	0.2	0.2	0.25	0.2
chr07	13115786	13116147	0.28	0.22	0.35	0.36	0.3	0.39	0.45	0.35
chr07	13129728	13130089	0.07	0.1	0.15	0.16	0.09	0.07	0.11	0.16
chr07	13433002	13433384	0.27	0.29	0.32	0.37	0.33	0.29	0.35	0.36
chr07	14373319	14374122	0.21	0.23	0.27	0.32	0.13	0.14	0.17	0.16
chr07	14470113	14470442	0.15	0.16	0.2	0.2	0.11	0.15	0.14	0.15
chr07	14587878	14588101	0.07	0.07	0.1	0.15	0.08	0.05	0.07	0.09
chr07	14596175	14596679	0.27	0.24	0.33	0.34	0.27	0.28	0.37	0.25
chr07	14688645	14688750	0.33	0.32	0.54	0.5	0.3	0.33	0.27	0.4
chr07	14798187	14798443	0.27	0.23	0.32	0.34	0.28	0.31	0.25	0.27
chr07	14810918	14811473	0.32	0.36	0.4	0.36	0.34	0.35	0.33	0.32
chr07	15082280	15082944	0.2	0.2	0.23	0.25	0.22	0.2	0.2	0.21
chr07	15102156	15102489	0.17	0.16	0.22	0.28	0.15	0.17	0.21	0.17
chr07	15408816	15409210	0.3	0.29	0.36	0.37	0.31	0.33	0.33	0.36
chr07	15583422	15583619	0.18	0.26	0.34	0.4	0.26	0.15	0.29	0.2
chr07	16392584	16392890	0.36	0.3	0.4	0.42	0.31	0.31	0.4	0.45
chr07	16439953	16440481	0.24	0.34	0.53	0.62	0.35	0.36	0.42	0.44
chr07	16626653	16627054	0.18	0.18	0.24	0.25	0.17	0.17	0.2	0.24
chr07	16910576	16911276	0.18	0.19	0.26	0.19	0.14	0.14	0.17	0.16
chr07	17847619	17847904	0.16	0.17	0.21	0.28	0.15	0.09	0.19	0.19
chr07	17898312	17899018	0.37	0.41	0.47	0.5	0.4	0.39	0.44	0.44
chr07	17936524	17936786	0.13	0.14	0.18	0.18	0.17	0.13	0.12	0.13
chr07	17938198	17938679	0.18	0.13	0.24	0.33	0.12	0.13	0.15	0.18
chr07	17974417	17974958	0.21	0.2	0.27	0.26	0.21	0.19	0.18	0.21
chr07	17999063	17999536	0.22	0.22	0.28	0.29	0.24	0.22	0.24	0.27
chr07	18127482	18127989	0.22	0.25	0.3	0.31	0.24	0.19	0.31	0.25
chr07	18198531	18198851	0.17	0.19	0.24	0.26	0.19	0.21	0.24	0.17
chr07	19337734	19338056	0.24	0.2	0.29	0.28	0.2	0.2	0.23	0.19
chr07	19417644	19417881	0.11	0.11	0.18	0.18	0.12	0.09	0.11	0.13
chr07	19710870	19711248	0.39	0.36	0.44	0.46	0.36	0.35	0.39	0.41
chr07	19777019	19777323	0.25	0.2	0.38	0.34	0.21	0.21	0.26	0.24
chr07	19892204	19892433	0.18	0.19	0.27	0.31	0.18	0.17	0.23	0.13
chr07	20174545	20174809	0.3	0.23	0.36	0.39	0.32	0.38	0.46	0.37
chr07	20198754	20199547	0.2	0.16	0.25	0.23	0.14	0.12	0.16	0.13
chr07	20863373	20864064	0.26	0.28	0.33	0.34	0.25	0.27	0.29	0.26
chr07	21416506	21417025	0.36	0.36	0.5	0.54	0.24	0.28	0.33	0.37
chr07	22666539	22666749	0.33	0.33	0.41	0.39	0.3	0.31	0.36	0.36
chr07	22668004	22668508	0.22	0.25	0.27	0.33	0.28	0.27	0.25	0.26
chr07	22695714	22696337	0.25	0.31	0.38	0.41	0.3	0.31	0.36	0.38
chr07	22778765	22779194	0.4	0.49	0.54	0.55	0.38	0.39	0.43	0.45
chr07	24358637	24358896	0.29	0.25	0.38	0.33	0.31	0.33	0.34	0.35
chr07	24377402	24378482	0.2	0.16	0.28	0.28	0.2	0.19	0.24	0.2
chr07	24580475	24580671	0.16	0.2	0.28	0.27	0.12	0.25	0.15	0.24
chr07	25633582	25633784	0.2	0.29	0.35	0.36	0.28	0.27	0.29	0.31
chr07	26150582	26150963	0.16	0.15	0.2	0.22	0.16	0.19	0.21	0.2
chr07	26293358	26293576	0.11	0.09	0.12	0.15	0.06	0.06	0.06	0.05
chr07	26348850	26349051	0.34	0.34	0.46	0.47	0.43	0.36	0.48	0.49
chr07	26427627	26427832	0.23	0.2	0.32	0.33	0.21	0.17	0.18	0.26
chr07	26541754	26542143	0.16	0.17	0.22	0.21	0.14	0.15	0.12	0.13
chr07	26586732	26587070	0.35	0.31	0.53	0.49	0.36	0.51	0.44	0.51
chr07	26978372	26978638	0.23	0.24	0.33	0.37	0.27	0.24	0.32	0.31
chr07	27102925	27103044	0.38	0.37	0.5	0.56	0.46	0.44	0.57	0.63
chr07	27149861	27150374	0.26	0.19	0.32	0.3	0.13	0.17	0.24	0.19
chr07	27448107	27448664	0.37	0.35	0.42	0.44	0.35	0.36	0.39	0.33
chr07	27711057	27711570	0.32	0.31	0.42	0.35	0.3	0.4	0.37	0.4
chr07	28335247	28335878	0.31	0.37	0.45	0.47	0.29	0.27	0.34	0.31
chr07	28423978	28424698	0.16	0.16	0.23	0.29	0.19	0.2	0.23	0.19
chr07	28511771	28512381	0.14	0.14	0.19	0.2	0.16	0.14	0.18	0.16
chr07	28575686	28576222	0.15	0.18	0.34	0.31	0.18	0.16	0.18	0.21
chr07	28608746	28609042	0.21	0.26	0.27	0.32	0.16	0.2	0.21	0.23
chr07	28687472	28687953	0.19	0.18	0.25	0.27	0.14	0.16	0.18	0.16
chr07	28692650	28692873	0.18	0.13	0.18	0.25	0.12	0.09	0.19	0.13
chr07	28713859	28714377	0.36	0.4	0.45	0.43	0.34	0.32	0.38	0.44
chr07	28775867	28776472	0.09	0.16	0.2	0.27	0.11	0.12	0.15	0.18
chr07	28871306	28871600	0.21	0.27	0.32	0.27	0.24	0.23	0.28	0.25
chr07	28878213	28878395	0.35	0.35	0.47	0.5	0.21	0.24	0.24	0.15
chr07	28907810	28908500	0.21	0.18	0.27	0.26	0.2	0.2	0.23	0.23
chr07	28910320	28911138	0.3	0.3	0.43	0.38	0.36	0.36	0.38	0.38
chr07	28917527	28917836	0.08	0.09	0.16	0.22	0.08	0.05	0.12	0.1
chr07	28918267	28919193	0.32	0.28	0.36	0.37	0.33	0.32	0.39	0.39
chr07	28965501	28965854	0.19	0.14	0.28	0.24	0.17	0.2	0.2	0.18
chr07	29031313	29032020	0.24	0.32	0.35	0.39	0.28	0.26	0.27	0.29
chr08	321	797	0.34	0.29	0.28	0.42	0.3	0.29	0.3	0.34
chr08	188523	188680	0.09	0.1	0.16	0.21	0.09	0.15	0.16	0.14
chr08	189591	189871	0.13	0.14	0.27	0.21	0.11	0.12	0.11	0.11
chr08	370160	370464	0.28	0.34	0.37	0.43	0.26	0.26	0.3	0.23
chr08	394840	394961	0.14	0.2	0.36	0.24	0.14	0.14	0.19	0.25
chr08	420052	420405	0.17	0.12	0.25	0.29	0.22	0.25	0.28	0.2
chr08	424501	424920	0.29	0.39	0.45	0.45	0.34	0.35	0.4	0.34
chr08	443191	443492	0.14	0.17	0.18	0.21	0.15	0.14	0.14	0.15
chr08	584175	584747	0.21	0.19	0.27	0.26	0.21	0.18	0.23	0.19
chr08	661655	662169	0.07	0.09	0.13	0.12	0.08	0.09	0.09	0.07
chr08	964868	965131	0.24	0.23	0.37	0.29	0.33	0.28	0.37	0.28
chr08	969413	969959	0.11	0.11	0.19	0.16	0.17	0.2	0.22	0.18
chr08	1074894	1075222	0.3	0.25	0.47	0.44	0.22	0.18	0.26	0.23
chr08	1092366	1092809	0.23	0.26	0.28	0.34	0.23	0.21	0.27	0.3
chr08	1130810	1131414	0.17	0.2	0.24	0.22	0.21	0.19	0.2	0.22
chr08	1456074	1456329	0.16	0.22	0.28	0.34	0.18	0.19	0.21	0.31
chr08	1467325	1467632	0.15	0.14	0.18	0.19	0.14	0.13	0.15	0.14
chr08	1641419	1641461	0.07	0.08	0.34	0.23	0.24	0.15	0.28	0.12
chr08	1700461	1700948	0.26	0.32	0.34	0.38	0.31	0.3	0.31	0.31
chr08	2394649	2395340	0.19	0.18	0.25	0.23	0.12	0.14	0.18	0.2
chr08	2523238	2523478	0.32	0.35	0.47	0.41	0.25	0.14	0.18	0.24
chr08	2626544	2626822	0.29	0.26	0.31	0.3	0.33	0.29	0.28	0.36
chr08	2798968	2799520	0.15	0.12	0.22	0.21	0.16	0.13	0.17	0.21
chr08	3583127	3583290	0.07	0.09	0.3	0.27	0.16	0.19	0.26	0.22
chr08	4185953	4186845	0.19	0.22	0.27	0.32	0.12	0.1	0.17	0.13
chr08	4298219	4298383	0.37	0.28	0.45	0.44	0.18	0.22	0.24	0.16
chr08	4355635	4356382	0.26	0.24	0.32	0.3	0.28	0.23	0.26	0.28
chr08	5190588	5191034	0.22	0.24	0.28	0.31	0.18	0.24	0.25	0.25
chr08	5419507	5420066	0.3	0.23	0.35	0.33	0.32	0.27	0.36	0.28
chr08	5875214	5875328	0.1	0.14	0.12	0.19	0.1	0.06	0.12	0.11
chr08	6783218	6783951	0.21	0.22	0.25	0.27	0.21	0.19	0.23	0.21
chr08	6994027	6995500	0.18	0.22	0.26	0.27	0.19	0.2	0.21	0.21
chr08	6995958	6996249	0.1	0.13	0.19	0.18	0.11	0.12	0.15	0.17
chr08	7136965	7137301	0.27	0.24	0.37	0.39	0.32	0.28	0.37	0.38
chr08	7624408	7624597	0.11	0.15	0.19	0.23	0.1	0.12	0.22	0.16
chr08	7625742	7626222	0.18	0.21	0.27	0.27	0.15	0.17	0.22	0.17
chr08	7626454	7626659	0.06	0.08	0.2	0.13	0.07	0.08	0.11	0.07
chr08	8118454	8118742	0.16	0.17	0.2	0.21	0.14	0.14	0.17	0.17
chr08	8535606	8535730	0.29	0.15	0.55	0.56	0.4	0.29	0.59	0.64
chr08	8536735	8536864	0.16	0.16	0.29	0.34	0.2	0.29	0.32	0.32
chr08	8781533	8781806	0.26	0.26	0.36	0.41	0.38	0.37	0.44	0.38
chr08	8782252	8782639	0.25	0.22	0.28	0.38	0.29	0.31	0.31	0.29
chr08	8783543	8784104	0.25	0.23	0.36	0.46	0.23	0.33	0.43	0.32
chr08	9257495	9257821	0.24	0.24	0.3	0.3	0.12	0.11	0.15	0.16
chr08	9370268	9370384	0.25	0.25	0.43	0.41	0.34	0.29	0.44	0.46
chr08	10246933	10247212	0.25	0.3	0.45	0.44	0.45	0.39	0.4	0.41
chr08	11510071	11510422	0.29	0.25	0.31	0.42	0.18	0.19	0.18	0.24
chr08	11877136	11877668	0.6	0.48	0.65	0.63	0.6	0.6	0.66	0.67
chr08	12003154	12004276	0.27	0.24	0.36	0.33	0.24	0.23	0.28	0.27
chr08	12085076	12085502	0.36	0.41	0.47	0.48	0.09	0.14	0.12	0.1
chr08	12098735	12098962	0.06	0.06	0.11	0.18	0.05	0.05	0.07	0.06
chr08	12221532	12222231	0.16	0.16	0.23	0.23	0.2	0.16	0.18	0.14
chr08	12244859	12245045	0.06	0.06	0.15	0.15	0.05	0.03	0.04	0.02
chr08	12365219	12365611	0.14	0.14	0.22	0.18	0.11	0.1	0.12	0.1
chr08	12632618	12632901	0.19	0.25	0.35	0.28	0.16	0.12	0.12	0.17
chr08	13363810	13364009	0.12	0.11	0.17	0.19	0.14	0.13	0.14	0.13
chr08	13630039	13631442	0.23	0.24	0.35	0.31	0.28	0.26	0.31	0.32
chr08	13673808	13674466	0.13	0.13	0.17	0.18	0.06	0.04	0.07	0.08
chr08	14379291	14379600	0.23	0.24	0.27	0.3	0.26	0.26	0.25	0.27
chr08	15458777	15459416	0.06	0.08	0.12	0.15	0.08	0.08	0.09	0.07
chr08	15620115	15620394	0.12	0.23	0.24	0.31	0.08	0.07	0.13	0.12
chr08	15998727	15998896	0.18	0.22	0.27	0.3	0.2	0.21	0.21	0.17
chr08	16280883	16281387	0.2	0.18	0.3	0.23	0.13	0.16	0.18	0.19
chr08	16996704	16996809	0.14	0.16	0.19	0.25	0.08	0.07	0.14	0.11
chr08	17002514	17003004	0.14	0.17	0.22	0.23	0.12	0.1	0.15	0.13
chr08	17011103	17011294	0.15	0.16	0.27	0.24	0.07	0.1	0.06	0.05
chr08	17186257	17186759	0.19	0.21	0.23	0.27	0.26	0.25	0.29	0.22
chr08	17257260	17257640	0.45	0.44	0.58	0.52	0.5	0.5	0.59	0.59
chr08	17458102	17458402	0.24	0.28	0.34	0.32	0.2	0.17	0.23	0.26
chr08	17980223	17980738	0.23	0.23	0.27	0.31	0.21	0.22	0.24	0.25
chr08	17982567	17982906	0.3	0.42	0.41	0.42	0.31	0.33	0.36	0.35
chr08	18107105	18107311	0.19	0.21	0.26	0.31	0.22	0.17	0.24	0.17
chr08	18222126	18222435	0.27	0.24	0.32	0.4	0.31	0.25	0.37	0.33
chr08	19310739	19311324	0.23	0.29	0.33	0.34	0.29	0.31	0.38	0.31
chr08	19311932	19312383	0.24	0.25	0.29	0.3	0.24	0.25	0.29	0.27
chr08	19483523	19484018	0.16	0.14	0.25	0.22	0.12	0.12	0.14	0.18
chr08	19909570	19910006	0.31	0.32	0.45	0.53	0.28	0.28	0.34	0.28
chr08	20099450	20099673	0.42	0.34	0.54	0.58	0.4	0.36	0.49	0.43
chr08	20399787	20400571	0.48	0.51	0.62	0.57	0.46	0.44	0.54	0.5
chr08	20564994	20565378	0.28	0.32	0.35	0.35	0.27	0.24	0.32	0.31
chr08	20568956	20569122	0.4	0.39	0.54	0.5	0.44	0.39	0.42	0.45
chr08	20576264	20576324	0.03	0.01	0.13	0.2	0.07	0.04	0.05	0.14
chr08	20581484	20582055	0.26	0.29	0.35	0.37	0.24	0.2	0.26	0.22
chr08	20587209	20587839	0.25	0.33	0.4	0.46	0.13	0.15	0.18	0.16
chr08	21210686	21211773	0.13	0.17	0.23	0.22	0.16	0.13	0.15	0.17
chr08	21325264	21325375	0.14	0.14	0.25	0.31	0.09	0.05	0.09	0.11
chr08	21370039	21370362	0.26	0.33	0.42	0.37	0.32	0.28	0.25	0.38
chr08	21370725	21371130	0.21	0.23	0.3	0.33	0.12	0.16	0.12	0.09
chr08	21430406	21430927	0.31	0.3	0.39	0.39	0.24	0.3	0.3	0.32
chr08	21716237	21716440	0.25	0.22	0.68	0.7	0.09	0.08	0.18	0.18
chr08	22272720	22273382	0.28	0.26	0.3	0.34	0.28	0.25	0.26	0.26
chr08	22409646	22410198	0.55	0.49	0.68	0.61	0.45	0.48	0.53	0.42
chr09	19043	19206	0.18	0.16	0.21	0.29	0.22	0.18	0.22	0.19
chr09	292389	293118	0.31	0.27	0.45	0.37	0.36	0.31	0.34	0.35
chr09	952801	953291	0.22	0.21	0.27	0.29	0.17	0.15	0.16	0.16
chr09	1084091	1084691	0.1	0.1	0.14	0.2	0.15	0.14	0.18	0.2
chr09	1516012	1516458	0.23	0.24	0.32	0.29	0.21	0.2	0.24	0.27
chr09	1779075	1779331	0.17	0.13	0.31	0.21	0.1	0.16	0.15	0.15
chr09	1883297	1883368	0.13	0.12	0.21	0.3	0.12	0.11	0.23	0.21
chr09	2042894	2043259	0.34	0.38	0.46	0.45	0.1	0.17	0.18	0.23
chr09	3428221	3428726	0.29	0.24	0.35	0.35	0.13	0.2	0.21	0.19
chr09	3497281	3497617	0.12	0.16	0.17	0.21	0.11	0.1	0.15	0.15
chr09	3498202	3498340	0.14	0.1	0.21	0.15	0.15	0.13	0.08	0.12
chr09	3661844	3662097	0.33	0.37	0.49	0.49	0.11	0.14	0.18	0.21
chr09	3762568	3762837	0.5	0.44	0.6	0.63	0.35	0.29	0.4	0.45
chr09	3787498	3787954	0.28	0.18	0.41	0.46	0.11	0.09	0.16	0.14
chr09	3954325	3954490	0.31	0.32	0.43	0.59	0.25	0.37	0.46	0.4
chr09	4975288	4975451	0.2	0.15	0.34	0.33	0.16	0.15	0.2	0.16
chr09	5225431	5225861	0.06	0.05	0.14	0.12	0.06	0.05	0.07	0.1
chr09	5327794	5327897	0.09	0.03	0.16	0.12	0.02	0.01	0.04	0.02
chr09	5548346	5548887	0.22	0.23	0.29	0.29	0.23	0.22	0.26	0.24
chr09	6431070	6431284	0.18	0.24	0.31	0.33	0.28	0.26	0.3	0.26
chr09	6811852	6812004	0.05	0.04	0.1	0.11	0.07	0.12	0.13	0.11
chr09	7448393	7448501	0.36	0.3	0.54	0.48	0.51	0.46	0.64	0.38
chr09	8318486	8319229	0.34	0.37	0.57	0.57	0.49	0.42	0.52	0.52
chr09	8686225	8686640	0.23	0.27	0.3	0.36	0.27	0.28	0.32	0.31
chr09	8687600	8687991	0.07	0.11	0.15	0.2	0.17	0.16	0.2	0.2
chr09	8724843	8725113	0.4	0.36	0.48	0.53	0.37	0.46	0.44	0.45
chr09	9139150	9139483	0.01	0.02	0.27	0.04	0.04	0.03	0.06	0.04
chr09	9514035	9514175	0.09	0.06	0.25	0.16	0.11	0.1	0.1	0.12
chr09	9676196	9676678	0.4	0.4	0.51	0.5	0.37	0.36	0.39	0.42
chr09	9738316	9738636	0.1	0.11	0.16	0.17	0.11	0.09	0.14	0.08
chr09	9827908	9828291	0.38	0.44	0.64	0.67	0.41	0.41	0.63	0.57
chr09	9829292	9829443	0.29	0.32	0.36	0.47	0.27	0.3	0.3	0.36
chr09	9860410	9860986	0.28	0.25	0.29	0.35	0.18	0.24	0.26	0.26
chr09	10002164	10002458	0.11	0.11	0.18	0.15	0.07	0.07	0.08	0.07
chr09	10026429	10026713	0.14	0.09	0.18	0.16	0.11	0.13	0.13	0.14
chr09	10062462	10063057	0.15	0.15	0.17	0.24	0.13	0.12	0.13	0.17
chr09	10596206	10596641	0.15	0.16	0.21	0.22	0.15	0.14	0.13	0.14
chr09	11188179	11188316	0.23	0.25	0.36	0.26	0.23	0.24	0.29	0.28
chr09	11984225	11984377	0.26	0.27	0.36	0.36	0.32	0.32	0.31	0.33
chr09	12322162	12322430	0.19	0.13	0.25	0.31	0.15	0.18	0.2	0.18
chr09	12340025	12340335	0.14	0.1	0.17	0.19	0.04	0.05	0.07	0.05
chr09	12739765	12739983	0.07	0.11	0.14	0.17	0.07	0.07	0.12	0.11
chr09	13684601	13684950	0.15	0.13	0.25	0.22	0.13	0.13	0.19	0.11
chr09	13745779	13746815	0.31	0.29	0.35	0.38	0.31	0.31	0.34	0.32
chr09	14184416	14185055	0.33	0.36	0.43	0.42	0.37	0.39	0.43	0.38
chr09	14622781	14623052	0.32	0.3	0.34	0.38	0.34	0.36	0.36	0.37
chr09	14815102	14815347	0.15	0.14	0.22	0.22	0.17	0.14	0.18	0.2
chr09	14886470	14886997	0.19	0.21	0.26	0.26	0.19	0.21	0.22	0.21
chr09	14893356	14893923	0.19	0.17	0.22	0.23	0.19	0.17	0.16	0.2
chr09	15054777	15055438	0.16	0.18	0.24	0.25	0.15	0.16	0.19	0.18
chr09	15069969	15070580	0.2	0.2	0.22	0.27	0.2	0.21	0.22	0.22
chr09	15075433	15075869	0.2	0.23	0.26	0.3	0.2	0.21	0.2	0.23
chr09	15091195	15091503	0.14	0.18	0.22	0.22	0.13	0.17	0.18	0.21
chr09	15124007	15124340	0.2	0.18	0.23	0.24	0.18	0.2	0.19	0.21
chr09	15126855	15127174	0.21	0.18	0.25	0.24	0.19	0.19	0.21	0.22
chr09	15129403	15129849	0.16	0.17	0.21	0.22	0.15	0.17	0.21	0.19
chr09	15206621	15207075	0.24	0.24	0.26	0.31	0.26	0.25	0.27	0.23
chr09	15255716	15255852	0.21	0.18	0.22	0.27	0.2	0.24	0.24	0.23
chr09	15297581	15297731	0.1	0.12	0.22	0.22	0.11	0.14	0.23	0.14
chr09	15329561	15329928	0.23	0.21	0.27	0.26	0.2	0.22	0.24	0.23
chr09	15388122	15388345	0.17	0.16	0.23	0.22	0.15	0.16	0.18	0.17
chr09	15425264	15425673	0.16	0.15	0.19	0.23	0.14	0.17	0.17	0.16
chr09	15442833	15443043	0.15	0.12	0.22	0.22	0.16	0.13	0.19	0.13
chr09	15462357	15463313	0.19	0.18	0.23	0.24	0.17	0.2	0.22	0.21
chr09	15471065	15471385	0.17	0.18	0.21	0.24	0.17	0.16	0.17	0.2
chr09	15489457	15489942	0.15	0.13	0.2	0.18	0.13	0.13	0.16	0.15
chr09	15494238	15495206	0.21	0.18	0.25	0.25	0.18	0.2	0.2	0.23
chr09	15518403	15518771	0.33	0.32	0.35	0.36	0.33	0.31	0.32	0.31
chr09	15546140	15546410	0.19	0.21	0.25	0.27	0.19	0.19	0.23	0.21
chr09	15597652	15598050	0.19	0.21	0.24	0.25	0.2	0.22	0.23	0.23
chr09	15608380	15608502	0.23	0.2	0.26	0.34	0.22	0.22	0.27	0.23
chr09	15613842	15614337	0.16	0.14	0.23	0.21	0.15	0.15	0.18	0.17
chr09	15632417	15632868	0.23	0.23	0.29	0.29	0.22	0.22	0.24	0.23
chr09	15826295	15826425	0.45	0.58	0.73	0.74	0.53	0.59	0.67	0.59
chr09	15837466	15838351	0.27	0.29	0.36	0.34	0.28	0.28	0.3	0.29
chr09	16024806	16025188	0.14	0.14	0.2	0.2	0.15	0.13	0.15	0.16
chr09	16227879	16228198	0.26	0.23	0.29	0.28	0.26	0.23	0.28	0.25
chr09	16693440	16693904	0.28	0.28	0.33	0.31	0.27	0.27	0.29	0.28
chr09	17093840	17094109	0.07	0.08	0.15	0.16	0.08	0.09	0.18	0.11
chr09	17283079	17283929	0.25	0.25	0.32	0.38	0.31	0.36	0.31	0.38
chr09	17709993	17710413	0.17	0.16	0.21	0.24	0.17	0.17	0.2	0.17
chr09	17738590	17739493	0.19	0.19	0.27	0.26	0.22	0.17	0.26	0.16
chr09	17793176	17793670	0.19	0.21	0.26	0.26	0.1	0.11	0.14	0.17
chr09	18260765	18261299	0.23	0.24	0.28	0.29	0.24	0.21	0.28	0.22
chr09	18267052	18267665	0.13	0.17	0.22	0.24	0.13	0.13	0.14	0.16
chr09	18496357	18496683	0.18	0.17	0.26	0.28	0.18	0.2	0.22	0.25
chr09	20101247	20101658	0.19	0.2	0.26	0.24	0.16	0.15	0.2	0.17
chr09	20408605	20408882	0.16	0.15	0.19	0.2	0.08	0.1	0.13	0.13
chr09	20495729	20496007	0.17	0.17	0.23	0.24	0.18	0.14	0.23	0.21
chr09	20583819	20584240	0.22	0.29	0.33	0.33	0.28	0.31	0.26	0.32
chr09	20747808	20748147	0.13	0.15	0.21	0.22	0.14	0.14	0.15	0.17
chr09	22812486	22812796	0.27	0.24	0.32	0.32	0.25	0.22	0.26	0.32
chr09	24380389	24380673	0.2	0.15	0.26	0.26	0.16	0.16	0.19	0.17
chr09	24394909	24395175	0.1	0.11	0.13	0.2	0.1	0.13	0.13	0.07
chr10	154708	155672	0.18	0.2	0.3	0.29	0.2	0.21	0.25	0.25
chr10	254901	255044	0.44	0.46	0.5	0.53	0.49	0.48	0.49	0.49
chr10	319332	319733	0.35	0.32	0.43	0.42	0.43	0.47	0.4	0.4
chr10	610966	611106	0.1	0.07	0.23	0.15	0.11	0.14	0.12	0.13
chr10	698636	698946	0.18	0.18	0.23	0.21	0.17	0.12	0.2	0.13
chr10	1009449	1010256	0.23	0.21	0.25	0.29	0.21	0.22	0.24	0.24
chr10	1819528	1819740	0.21	0.22	0.24	0.29	0.29	0.24	0.3	0.23
chr10	2602603	2602761	0.04	0.09	0.16	0.19	0.09	0.07	0.09	0.12
chr10	2614824	2615317	0.3	0.32	0.41	0.41	0.37	0.35	0.38	0.39
chr10	2655037	2655243	0.21	0.34	0.51	0.43	0.29	0.32	0.26	0.38
chr10	2737425	2738033	0.35	0.31	0.37	0.4	0.33	0.32	0.32	0.35
chr10	2763786	2764785	0.22	0.27	0.31	0.35	0.24	0.27	0.33	0.3
chr10	2913839	2914272	0.44	0.46	0.58	0.57	0.49	0.57	0.56	0.56
chr10	3730406	3730690	0.17	0.22	0.22	0.26	0.16	0.13	0.19	0.15
chr10	5527881	5528066	0.22	0.17	0.31	0.33	0.14	0.17	0.2	0.18
chr10	6100511	6101163	0.25	0.27	0.3	0.35	0.25	0.25	0.26	0.23
chr10	6749931	6750024	0.19	0.14	0.32	0.36	0.23	0.23	0.21	0.29
chr10	6823125	6823466	0.22	0.24	0.29	0.27	0.16	0.21	0.22	0.2
chr10	7868487	7869276	0.38	0.39	0.5	0.46	0.44	0.45	0.48	0.54
chr10	8156873	8157247	0.11	0.14	0.2	0.19	0.13	0.11	0.14	0.11
chr10	8208446	8208762	0.09	0.09	0.16	0.16	0.08	0.09	0.1	0.11
chr10	8326748	8327038	0.21	0.2	0.3	0.29	0.22	0.22	0.18	0.22
chr10	8966095	8966269	0.12	0.17	0.34	0.34	0.19	0.17	0.22	0.25
chr10	9786570	9786861	0.13	0.12	0.2	0.24	0.16	0.15	0.14	0.11
chr10	9831965	9832388	0.19	0.19	0.24	0.3	0.16	0.22	0.19	0.19
chr10	9907099	9907274	0.13	0.13	0.2	0.17	0.15	0.14	0.15	0.16
chr10	10020678	10021052	0.33	0.35	0.48	0.44	0.34	0.34	0.39	0.38
chr10	10082162	10082768	0.1	0.13	0.17	0.2	0.13	0.1	0.15	0.15
chr10	10546068	10546323	0.19	0.23	0.28	0.32	0.2	0.22	0.26	0.24
chr10	10680909	10681331	0.21	0.18	0.26	0.24	0.15	0.17	0.21	0.21
chr10	10843541	10844035	0.13	0.09	0.16	0.16	0.1	0.08	0.11	0.1
chr10	11118107	11118490	0.2	0.19	0.21	0.24	0.21	0.22	0.19	0.22
chr10	11150235	11150409	0.05	0.11	0.28	0.25	0.11	0.11	0.12	0.11
chr10	11309157	11309581	0.16	0.2	0.28	0.29	0.19	0.18	0.22	0.23
chr10	11448333	11448632	0.5	0.67	0.71	0.73	0.62	0.62	0.75	0.66
chr10	11580870	11581127	0.14	0.13	0.19	0.22	0.12	0.11	0.14	0.11
chr10	11606711	11606954	0.24	0.21	0.31	0.3	0.24	0.22	0.32	0.22
chr10	11610222	11610521	0.2	0.18	0.28	0.25	0.18	0.17	0.17	0.17
chr10	11715538	11715610	0.09	0.1	0.22	0.19	0.07	0.03	0.08	0.11
chr10	11848573	11848934	0.16	0.15	0.24	0.27	0.11	0.11	0.17	0.17
chr10	11927825	11928202	0.46	0.45	0.55	0.65	0.59	0.58	0.71	0.64
chr10	12068669	12069252	0.22	0.25	0.25	0.27	0.21	0.2	0.19	0.24
chr10	12162461	12162860	0.26	0.26	0.36	0.39	0.26	0.26	0.32	0.27
chr10	12240028	12240296	0.3	0.28	0.33	0.39	0.31	0.31	0.31	0.32
chr10	12902735	12903190	0.21	0.17	0.25	0.26	0.2	0.21	0.19	0.2
chr10	13208878	13209122	0.05	0.08	0.15	0.14	0.07	0.07	0.09	0.09
chr10	13386463	13386610	0.07	0.09	0.14	0.13	0.08	0.08	0.08	0.12
chr10	13455159	13455483	0.19	0.23	0.31	0.3	0.2	0.21	0.2	0.26
chr10	13479337	13479541	0.14	0.12	0.18	0.24	0.15	0.12	0.17	0.11
chr10	14034593	14035007	0.13	0.12	0.2	0.19	0.1	0.11	0.14	0.13
chr10	14694140	14694309	0.07	0.05	0.19	0.22	0.03	0.1	0.09	0.09
chr10	15411000	15411099	0.02	0.01	0.22	0.15	0.15	0.09	0.1	0.15
chr10	15431383	15432229	0.15	0.12	0.21	0.19	0.12	0.12	0.16	0.14
chr10	15904003	15904244	0.16	0.18	0.26	0.3	0.2	0.27	0.29	0.2
chr10	16201580	16202583	0.21	0.22	0.25	0.32	0.19	0.19	0.23	0.23
chr10	16338719	16338905	0.35	0.43	0.58	0.59	0.4	0.38	0.45	0.47
chr10	16340938	16341171	0.21	0.25	0.34	0.31	0.32	0.37	0.37	0.38
chr10	16341749	16342023	0.19	0.21	0.28	0.26	0.25	0.2	0.27	0.26
chr10	16353428	16353896	0.18	0.17	0.22	0.21	0.17	0.15	0.16	0.18
chr10	16430770	16431579	0.21	0.2	0.28	0.28	0.2	0.22	0.2	0.25
chr10	17133280	17133586	0.14	0.14	0.19	0.21	0.13	0.15	0.14	0.1
chr10	17514930	17515067	0	0	0.15	0	0	0	0	0.01
chr10	17776048	17776466	0.09	0.11	0.17	0.15	0.12	0.09	0.11	0.13
chr10	17879156	17879532	0.13	0.13	0.2	0.19	0.15	0.11	0.19	0.16
chr10	17889008	17889204	0.29	0.27	0.37	0.47	0.44	0.23	0.43	0.4
chr10	18324775	18325646	0.24	0.24	0.31	0.31	0.26	0.23	0.26	0.28
chr10	18335512	18335685	0.16	0.18	0.25	0.23	0.16	0.17	0.22	0.23
chr10	18588098	18588246	0.08	0.07	0.18	0.19	0.03	0.05	0.05	0.11
chr10	18676443	18676800	0.23	0.27	0.32	0.3	0.26	0.25	0.3	0.24
chr10	18746754	18747060	0.12	0.1	0.24	0.21	0.16	0.13	0.2	0.13
chr10	19387370	19387932	0.29	0.33	0.43	0.42	0.37	0.43	0.4	0.42
chr10	19601327	19601573	0.29	0.29	0.36	0.38	0.32	0.28	0.36	0.33
chr10	19768555	19768899	0.18	0.21	0.23	0.26	0.13	0.15	0.2	0.17
chr10	19843865	19844072	0.16	0.17	0.24	0.25	0.16	0.16	0.17	0.18
chr10	21307137	21307175	0.2	0.16	0.54	0.77	0.25	0.32	0.24	0.23
chr10	21961933	21962399	0.28	0.31	0.33	0.34	0.3	0.28	0.31	0.32
chr10	22420020	22420170	0.1	0.09	0.16	0.18	0.09	0.09	0.1	0.08
chr10	22938366	22938594	0.19	0.17	0.24	0.24	0.14	0.14	0.17	0.23
chr10	23217267	23218056	0.14	0.15	0.21	0.22	0.2	0.2	0.22	0.21
chr10	23573766	23573982	0.24	0.24	0.38	0.32	0.3	0.24	0.29	0.31
chr10	23697592	23697685	0.17	0.12	0.23	0.25	0.09	0.07	0.07	0.13
chr10	24183987	24184120	0.13	0.06	0.18	0.18	0.11	0.12	0.12	0.16
chr10	24235443	24235750	0.28	0.21	0.28	0.34	0.11	0.16	0.19	0.17
chr10	24402579	24403554	0.17	0.17	0.24	0.22	0.18	0.19	0.21	0.2
chr11	651702	652894	0.4	0.47	0.56	0.54	0.44	0.46	0.47	0.54
chr11	797543	797837	0.43	0.48	0.64	0.62	0.31	0.4	0.4	0.33
chr11	1245812	1246051	0.37	0.35	0.41	0.42	0.39	0.4	0.49	0.4
chr11	1312791	1313256	0.31	0.3	0.35	0.36	0.38	0.32	0.34	0.36
chr11	1731470	1731815	0.42	0.31	0.51	0.39	0.15	0.23	0.08	0.21
chr11	2061553	2061731	0.19	0.21	0.36	0.41	0.15	0.23	0.26	0.2
chr11	2289526	2290012	0.16	0.2	0.26	0.28	0.15	0.14	0.18	0.19
chr11	2901356	2902083	0.29	0.32	0.39	0.44	0.28	0.24	0.34	0.33
chr11	3179981	3180047	0.14	0.12	0.22	0.23	0.06	0.08	0.12	0.09
chr11	4900086	4900512	0.46	0.49	0.73	0.7	0.37	0.29	0.37	0.35
chr11	5118120	5118732	0.27	0.32	0.37	0.39	0.29	0.29	0.33	0.31
chr11	5165614	5166081	0.07	0.07	0.18	0.19	0.09	0.06	0.09	0.11
chr11	5201873	5202187	0.2	0.16	0.29	0.34	0.13	0.11	0.12	0.18
chr11	5506359	5506867	0.21	0.19	0.31	0.28	0.17	0.14	0.16	0.16
chr11	5718114	5718272	0.28	0.2	0.26	0.37	0.28	0.29	0.34	0.25
chr11	5790921	5791766	0.19	0.18	0.22	0.26	0.18	0.18	0.21	0.26
chr11	5837594	5837995	0.18	0.15	0.22	0.26	0.2	0.15	0.24	0.2
chr11	5843265	5843564	0.22	0.22	0.32	0.24	0.28	0.24	0.29	0.22
chr11	5988497	5988876	0.23	0.2	0.29	0.29	0.25	0.29	0.31	0.3
chr11	6425305	6425761	0.17	0.2	0.32	0.27	0.16	0.16	0.19	0.15
chr11	6433021	6433539	0.12	0.13	0.18	0.19	0.08	0.09	0.11	0.12
chr11	6649591	6649829	0.2	0.24	0.32	0.45	0.17	0.2	0.23	0.22
chr11	6650418	6650891	0.25	0.27	0.36	0.35	0.29	0.27	0.31	0.27
chr11	7043191	7043499	0.25	0.32	0.43	0.38	0.29	0.28	0.34	0.32
chr11	7120733	7121079	0.21	0.23	0.3	0.32	0.25	0.22	0.23	0.22
chr11	7124160	7124836	0.22	0.23	0.29	0.3	0.19	0.21	0.23	0.22
chr11	7342091	7342541	0.23	0.22	0.4	0.35	0.32	0.46	0.4	0.36
chr11	7516699	7517584	0.23	0.3	0.33	0.33	0.27	0.27	0.25	0.27
chr11	7524832	7525406	0.37	0.38	0.46	0.47	0.41	0.45	0.51	0.51
chr11	7569094	7569155	0.1	0.15	0.35	0.35	0.24	0.21	0.21	0.3
chr11	7573064	7573327	0.11	0.12	0.19	0.16	0.09	0.09	0.12	0.08
chr11	7599084	7599311	0.13	0.15	0.26	0.31	0.31	0.29	0.31	0.34
chr11	9247811	9248253	0.29	0.32	0.36	0.34	0.28	0.31	0.37	0.28
chr11	9263744	9263972	0.13	0.14	0.21	0.21	0.13	0.14	0.18	0.15
chr11	9560740	9561157	0.24	0.26	0.31	0.36	0.32	0.27	0.34	0.34
chr11	9599586	9599741	0.06	0.07	0.21	0.25	0.09	0.1	0.02	0.13
chr11	9832506	9832854	0.21	0.22	0.29	0.28	0.12	0.15	0.17	0.13
chr11	9848698	9848839	0.22	0.2	0.3	0.34	0.14	0.27	0.3	0.29
chr11	10172384	10173083	0.18	0.18	0.25	0.21	0.14	0.15	0.15	0.14
chr11	10402983	10403148	0.13	0.09	0.2	0.22	0.13	0.11	0.09	0.14
chr11	10622137	10623090	0.11	0.19	0.24	0.22	0.17	0.14	0.19	0.19
chr11	10632863	10633076	0.09	0.06	0.25	0.22	0.05	0.05	0.06	0.04
chr11	10669957	10670434	0.09	0.11	0.15	0.15	0.08	0.08	0.13	0.11
chr11	12241126	12241487	0.11	0.13	0.19	0.17	0.12	0.11	0.13	0.12
chr11	12285148	12285511	0.18	0.18	0.25	0.24	0.19	0.21	0.2	0.22
chr11	12420915	12421677	0.21	0.22	0.26	0.26	0.23	0.22	0.22	0.23
chr11	12752537	12752700	0.29	0.28	0.4	0.4	0.26	0.27	0.41	0.33
chr11	13138702	13138932	0.16	0.18	0.2	0.25	0.17	0.12	0.16	0.15
chr11	13276814	13276938	0.17	0.11	0.28	0.29	0.2	0.17	0.17	0.19
chr11	13306476	13306936	0.1	0.11	0.17	0.15	0.11	0.11	0.12	0.11
chr11	13433251	13433947	0.26	0.25	0.31	0.3	0.27	0.25	0.27	0.29
chr11	13609186	13609516	0.25	0.33	0.37	0.33	0.32	0.21	0.32	0.35
chr11	13658759	13659233	0.22	0.26	0.29	0.31	0.26	0.25	0.28	0.27
chr11	13829615	13830074	0.16	0.18	0.23	0.23	0.21	0.17	0.2	0.25
chr11	14020368	14021328	0.17	0.19	0.27	0.22	0.16	0.16	0.19	0.17
chr11	14267778	14268023	0.14	0.15	0.23	0.2	0.13	0.17	0.16	0.16
chr11	14730273	14731034	0.17	0.17	0.23	0.22	0.2	0.18	0.19	0.2
chr11	14733809	14734549	0.19	0.18	0.24	0.24	0.19	0.17	0.18	0.2
chr11	14960834	14962153	0.33	0.33	0.42	0.39	0.3	0.36	0.39	0.38
chr11	14964352	14965443	0.3	0.34	0.39	0.37	0.29	0.32	0.34	0.33
chr11	15136185	15136761	0.2	0.2	0.25	0.25	0.19	0.21	0.22	0.25
chr11	15680831	15681234	0.12	0.13	0.18	0.17	0.14	0.15	0.16	0.13
chr11	15697192	15697499	0.1	0.12	0.14	0.15	0.11	0.09	0.13	0.1
chr11	15750508	15750683	0.14	0.14	0.21	0.22	0.14	0.15	0.16	0.2
chr11	16325469	16325975	0.11	0.11	0.18	0.16	0.12	0.1	0.16	0.13
chr11	16558510	16558895	0.17	0.19	0.21	0.24	0.13	0.11	0.11	0.08
chr11	16738949	16739028	0.28	0.35	0.48	0.61	0.55	0.7	0.6	0.66
chr11	17000342	17001298	0.2	0.2	0.26	0.24	0.19	0.19	0.18	0.21
chr11	17046943	17047128	0.39	0.44	0.54	0.59	0.5	0.42	0.49	0.53
chr11	17118446	17118879	0.22	0.3	0.29	0.37	0.29	0.32	0.35	0.4
chr11	17249395	17249991	0.15	0.14	0.23	0.18	0.07	0.11	0.06	0.07
chr11	17611989	17612190	0.08	0.15	0.31	0.37	0.16	0.09	0.2	0.11
chr11	17672676	17673176	0.18	0.18	0.24	0.21	0.15	0.2	0.21	0.18
chr11	18128362	18128688	0.12	0.14	0.2	0.21	0.11	0.12	0.17	0.13
chr11	18217572	18218076	0.1	0.11	0.2	0.18	0.04	0.05	0.13	0.12
chr11	18250512	18251109	0.18	0.19	0.22	0.24	0.14	0.13	0.17	0.14
chr11	18252204	18252469	0.17	0.15	0.24	0.24	0.16	0.15	0.22	0.21
chr11	18419675	18420126	0.14	0.15	0.2	0.21	0.15	0.13	0.15	0.14
chr11	19441970	19442349	0.2	0.21	0.25	0.27	0.21	0.31	0.25	0.25
chr11	19646854	19647372	0.14	0.15	0.19	0.2	0.14	0.13	0.14	0.15
chr12	73803	74158	0.26	0.24	0.34	0.37	0.17	0.18	0.24	0.13
chr12	638100	638325	0.28	0.26	0.37	0.43	0.34	0.45	0.34	0.26
chr12	1950223	1951191	0.32	0.31	0.44	0.48	0.4	0.38	0.49	0.44
chr12	2816223	2816943	0.14	0.14	0.21	0.2	0.09	0.09	0.1	0.08
chr12	3879558	3880226	0.19	0.23	0.27	0.24	0.23	0.2	0.23	0.22
chr12	5243037	5243357	0.17	0.16	0.25	0.25	0.14	0.15	0.19	0.19
chr12	5278606	5278899	0.28	0.28	0.34	0.4	0.25	0.34	0.41	0.3
chr12	5554687	5555059	0.19	0.19	0.23	0.24	0.18	0.15	0.21	0.18
chr12	5615267	5615639	0.37	0.31	0.48	0.64	0.41	0.45	0.45	0.57
chr12	5834421	5834747	0.13	0.15	0.17	0.18	0.14	0.14	0.13	0.14
chr12	5887466	5887988	0.22	0.25	0.33	0.32	0.15	0.19	0.28	0.27
chr12	5963874	5964117	0.24	0.3	0.43	0.44	0.28	0.21	0.29	0.36
chr12	6329954	6330433	0.09	0.1	0.11	0.14	0.07	0.11	0.11	0.1
chr12	7198319	7198598	0.19	0.18	0.31	0.23	0.22	0.21	0.21	0.2
chr12	7364016	7364470	0.21	0.23	0.3	0.26	0.2	0.21	0.25	0.25
chr12	7395090	7395220	0.24	0.22	0.36	0.39	0.33	0.29	0.36	0.34
chr12	7408825	7409602	0.2	0.2	0.24	0.27	0.18	0.2	0.17	0.17
chr12	7549904	7550323	0.19	0.25	0.32	0.35	0.22	0.28	0.34	0.28
chr12	7560210	7561591	0.15	0.16	0.2	0.22	0.15	0.18	0.19	0.17
chr12	7701515	7701804	0.4	0.36	0.46	0.46	0.36	0.36	0.42	0.37
chr12	8544321	8545243	0.19	0.22	0.27	0.24	0.18	0.19	0.26	0.23
chr12	8547418	8547835	0.29	0.29	0.38	0.32	0.26	0.28	0.3	0.33
chr12	8972444	8972576	0.15	0.18	0.22	0.24	0.16	0.17	0.18	0.18
chr12	9293935	9294350	0.19	0.18	0.22	0.25	0.14	0.17	0.17	0.18
chr12	9456004	9456188	0.09	0.09	0.19	0.17	0.09	0.05	0.07	0.08
chr12	9456771	9457434	0.25	0.23	0.24	0.32	0.22	0.21	0.25	0.25
chr12	9545962	9546642	0.31	0.28	0.38	0.34	0.31	0.3	0.38	0.34
chr12	9549522	9549946	0.21	0.21	0.3	0.28	0.27	0.28	0.32	0.27
chr12	9733703	9733969	0.21	0.22	0.3	0.27	0.23	0.21	0.24	0.27
chr12	9980641	9981103	0.2	0.24	0.3	0.28	0.24	0.26	0.29	0.24
chr12	10306567	10307146	0.16	0.15	0.19	0.2	0.13	0.13	0.14	0.15
chr12	10562679	10563374	0.23	0.21	0.24	0.28	0.22	0.19	0.23	0.27
chr12	10968484	10968748	0.2	0.16	0.23	0.25	0.18	0.19	0.19	0.19
chr12	11011210	11011689	0.15	0.13	0.2	0.19	0.13	0.13	0.19	0.18
chr12	11066976	11067439	0.35	0.36	0.46	0.44	0.35	0.32	0.34	0.4
chr12	11162957	11163043	0.42	0.37	0.52	0.48	0.39	0.4	0.45	0.47
chr12	11321020	11321245	0.15	0.14	0.21	0.23	0.13	0.16	0.2	0.18
chr12	11436087	11436647	0.2	0.19	0.28	0.22	0.19	0.21	0.23	0.25
chr12	11768697	11768766	0.13	0.21	0.3	0.42	0.16	0.09	0.16	0.16
chr12	11796316	11796616	0.16	0.18	0.21	0.22	0.13	0.14	0.17	0.19
chr12	12094973	12095479	0.13	0.15	0.21	0.18	0.13	0.14	0.16	0.13
chr12	13460313	13461042	0.16	0.17	0.23	0.23	0.19	0.21	0.21	0.22
chr12	13489509	13489994	0.27	0.26	0.31	0.29	0.25	0.25	0.28	0.25
chr12	13650727	13650923	0.16	0.2	0.19	0.23	0.2	0.18	0.19	0.2
chr12	14265562	14266162	0.14	0.12	0.16	0.22	0.1	0.14	0.17	0.13
chr12	14638886	14639483	0.26	0.28	0.28	0.36	0.18	0.23	0.32	0.22
chr12	14733610	14733822	0.27	0.29	0.41	0.42	0.29	0.3	0.19	0.25
chr12	15193766	15193981	0.52	0.55	0.68	0.65	0.38	0.39	0.53	0.49
chr12	15195166	15195531	0.33	0.27	0.44	0.43	0.18	0.23	0.24	0.24
chr12	15203472	15203813	0.26	0.25	0.4	0.36	0.27	0.24	0.29	0.29
chr12	15304280	15304690	0.21	0.16	0.26	0.27	0.21	0.23	0.23	0.27
chr12	15341497	15341769	0.21	0.2	0.29	0.25	0.11	0.15	0.18	0.13
chr12	15345837	15345930	0.3	0.31	0.45	0.52	0.26	0.34	0.29	0.24
chr12	15417744	15418309	0.27	0.29	0.35	0.35	0.24	0.25	0.34	0.24
chr12	15571522	15571654	0.23	0.32	0.64	0.62	0.42	0.32	0.43	0.39
chr12	15885231	15885587	0.21	0.18	0.26	0.26	0.2	0.23	0.24	0.23
chr12	16141413	16141592	0.42	0.36	0.42	0.52	0.47	0.46	0.54	0.5
chr12	17106341	17106562	0.12	0.13	0.17	0.2	0.15	0.17	0.17	0.18
chr12	17173076	17173623	0.31	0.31	0.34	0.37	0.31	0.29	0.3	0.32
chr12	17597163	17597494	0.26	0.27	0.29	0.34	0.26	0.25	0.29	0.28
chr12	17744702	17745185	0.16	0.16	0.21	0.25	0.15	0.14	0.15	0.14
chr12	18867548	18867987	0.1	0.15	0.24	0.22	0.12	0.11	0.13	0.1
chr12	18870648	18870802	0.15	0.16	0.25	0.28	0.14	0.17	0.21	0.22
chr12	19128089	19128897	0.15	0.14	0.19	0.19	0.15	0.15	0.16	0.14
chr12	19789809	19789962	0.03	0.06	0.12	0.1	0.02	0	0.01	0
chr12	20222105	20222490	0.36	0.33	0.43	0.43	0.36	0.37	0.41	0.43
chr12	20377814	20378264	0.38	0.3	0.53	0.51	0.25	0.22	0.33	0.26
chr12	20861793	20862268	0.24	0.22	0.32	0.31	0.16	0.18	0.25	0.22
chr12	20880211	20880599	0.3	0.34	0.4	0.49	0.38	0.42	0.41	0.46
chr12	20883101	20883333	0.24	0.27	0.33	0.36	0.07	0.08	0.1	0.08
chr12	20939614	20940355	0.27	0.31	0.31	0.37	0.39	0.36	0.41	0.47
chr12	20969249	20969699	0.27	0.26	0.41	0.41	0.26	0.28	0.32	0.29
chr12	21246721	21247232	0.25	0.25	0.35	0.3	0.25	0.25	0.27	0.31
chr12	21474392	21474540	0.16	0.15	0.23	0.28	0.18	0.19	0.25	0.16
chr12	21478192	21478523	0.25	0.27	0.38	0.4	0.36	0.36	0.38	0.35
chr12	21544939	21545700	0.18	0.19	0.26	0.27	0.23	0.26	0.29	0.28
chr12	22011669	22011963	0.3	0.3	0.34	0.38	0.34	0.33	0.34	0.3
chr12	22237450	22237825	0.14	0.15	0.2	0.22	0.1	0.09	0.13	0.13
chr12	22248302	22248891	0.23	0.21	0.26	0.31	0.19	0.16	0.23	0.19
chr12	22511427	22511799	0.45	0.49	0.61	0.54	0.56	0.62	0.59	0.52
chr12	22817667	22817798	0.09	0.09	0.25	0.11	0.09	0.05	0.08	0.13
chr12	22819202	22819663	0.23	0.24	0.35	0.35	0.24	0.19	0.22	0.26
chr12	22866502	22866990	0.24	0.22	0.28	0.31	0.23	0.22	0.28	0.27
chr12	23056285	23056811	0.35	0.34	0.37	0.41	0.36	0.41	0.37	0.36
chr12	23174256	23174613	0.21	0.18	0.29	0.31	0.39	0.34	0.42	0.33
chr12	23179892	23180196	0.1	0.06	0.12	0.16	0.07	0.06	0.07	0.09
chr13	81051	81272	0.2	0.25	0.29	0.39	0.11	0.08	0.11	0.14
chr13	175144	175333	0.32	0.3	0.32	0.4	0.32	0.31	0.35	0.33
chr13	300236	300562	0.12	0.17	0.26	0.22	0.12	0.09	0.15	0.17
chr13	302817	303782	0.24	0.27	0.32	0.3	0.27	0.26	0.34	0.3
chr13	401203	401803	0.3	0.22	0.29	0.3	0.27	0.25	0.25	0.27
chr13	595848	596207	0.37	0.4	0.51	0.54	0.23	0.25	0.36	0.34
chr13	610429	610803	0	0.01	0.18	0.04	0.03	0.02	0.04	0.04
chr13	989006	989454	0.28	0.32	0.38	0.39	0.3	0.31	0.31	0.33
chr13	1156590	1156735	0.45	0.29	0.53	0.54	0.27	0.28	0.3	0.33
chr13	1171320	1171556	0.16	0.12	0.2	0.2	0.14	0.14	0.15	0.15
chr13	1198694	1199074	0.35	0.36	0.5	0.42	0.31	0.42	0.35	0.4
chr13	1225593	1225943	0.59	0.61	0.72	0.76	0.67	0.58	0.66	0.62
chr13	1230350	1231041	0.73	0.84	0.9	0.92	0.8	0.78	0.91	0.86
chr13	1322412	1322999	0.64	0.65	0.71	0.77	0.65	0.72	0.73	0.61
chr13	1413779	1413931	0.29	0.24	0.38	0.35	0.21	0.22	0.28	0.21
chr13	1454774	1455012	0.55	0.63	0.7	0.7	0.56	0.53	0.55	0.56
chr13	1614529	1614838	0.14	0.14	0.19	0.27	0.11	0.14	0.17	0.17
chr13	1669273	1669655	0.22	0.27	0.35	0.28	0.21	0.25	0.25	0.22
chr13	1712278	1712589	0.37	0.39	0.46	0.52	0.31	0.38	0.43	0.39
chr13	1722500	1722828	0.54	0.53	0.59	0.64	0.38	0.45	0.45	0.49
chr13	1729172	1729873	0.15	0.11	0.17	0.18	0.13	0.12	0.14	0.13
chr13	1733110	1733382	0.42	0.39	0.5	0.48	0.36	0.35	0.41	0.41
chr13	1822102	1822645	0.09	0.12	0.28	0.27	0.18	0.11	0.22	0.13
chr13	1838641	1839286	0.38	0.41	0.43	0.5	0.4	0.45	0.53	0.5
chr13	1986415	1986747	0.32	0.25	0.47	0.49	0.54	0.48	0.55	0.52
chr13	2151561	2152127	0.43	0.43	0.46	0.48	0.43	0.44	0.47	0.46
chr13	3143748	3144158	0.44	0.44	0.57	0.58	0.56	0.48	0.51	0.53
chr13	3390195	3390350	0.07	0.1	0.16	0.18	0.02	0.01	0.04	0.01
chr13	3635905	3636645	0.29	0.29	0.39	0.35	0.25	0.3	0.32	0.29
chr13	3648574	3648897	0.13	0.18	0.28	0.23	0.14	0.12	0.18	0.11
chr13	3659566	3659828	0.22	0.24	0.3	0.32	0.17	0.19	0.18	0.25
chr13	3738852	3739447	0.25	0.22	0.26	0.32	0.23	0.26	0.26	0.25
chr13	3742560	3742821	0.32	0.37	0.43	0.48	0.22	0.22	0.22	0.19
chr13	3774219	3774735	0.25	0.24	0.28	0.3	0.22	0.25	0.24	0.26
chr13	3833572	3834063	0.28	0.27	0.35	0.36	0.29	0.31	0.4	0.32
chr13	3996788	3996910	0.11	0.08	0.16	0.15	0.13	0.09	0.14	0.18
chr13	4226380	4226669	0.12	0.15	0.19	0.19	0.12	0.12	0.15	0.16
chr13	5683971	5684238	0.16	0.17	0.2	0.23	0.16	0.17	0.18	0.19
chr13	5734005	5734391	0.18	0.21	0.28	0.25	0.19	0.18	0.2	0.22
chr13	6097991	6098489	0.19	0.21	0.24	0.26	0.17	0.17	0.23	0.19
chr13	6154618	6155068	0.22	0.28	0.31	0.33	0.24	0.23	0.24	0.24
chr13	6288358	6288678	0.21	0.16	0.28	0.3	0.19	0.2	0.24	0.15
chr13	6758911	6759238	0.12	0.12	0.24	0.19	0.13	0.14	0.16	0.15
chr13	7220025	7220389	0.15	0.19	0.26	0.27	0.17	0.13	0.17	0.16
chr13	8113876	8114094	0.22	0.2	0.28	0.33	0.22	0.21	0.3	0.24
chr13	8119038	8119586	0.24	0.24	0.31	0.31	0.26	0.23	0.31	0.3
chr13	8231088	8231306	0.15	0.14	0.21	0.29	0.09	0.11	0.17	0.22
chr13	8282358	8282972	0.4	0.39	0.51	0.54	0.45	0.55	0.55	0.51
chr13	8401167	8401659	0.27	0.28	0.34	0.34	0.3	0.28	0.29	0.29
chr13	8547072	8547502	0.46	0.56	0.65	0.64	0.55	0.49	0.62	0.64
chr13	8792671	8793077	0.15	0.25	0.23	0.17	0.11	0.11	0.15	0.21
chr13	8833316	8833669	0.17	0.17	0.25	0.25	0.16	0.11	0.13	0.19
chr13	9263040	9263219	0.29	0.29	0.44	0.38	0.24	0.25	0.27	0.27
chr13	9481509	9481858	0.17	0.18	0.21	0.26	0.07	0.07	0.06	0.12
chr13	9488961	9489224	0.09	0.12	0.2	0.17	0.07	0.05	0.1	0.09
chr13	9489872	9490259	0.17	0.23	0.26	0.29	0.19	0.22	0.23	0.22
chr13	9589062	9589201	0.11	0.15	0.21	0.15	0.12	0.07	0.12	0.07
chr13	9589922	9590470	0.18	0.14	0.23	0.24	0.13	0.17	0.13	0.12
chr13	9853820	9854077	0.14	0.16	0.2	0.23	0.18	0.13	0.19	0.19
chr13	10396624	10397635	0.14	0.17	0.21	0.19	0.12	0.13	0.15	0.15
chr13	10515653	10516099	0.26	0.25	0.29	0.36	0.25	0.27	0.29	0.29
chr13	10604721	10604894	0.18	0.22	0.27	0.28	0.18	0.18	0.18	0.17
chr13	11032398	11032554	0.3	0.23	0.35	0.33	0.28	0.34	0.31	0.29
chr13	11339382	11339600	0.14	0.12	0.21	0.19	0.14	0.13	0.16	0.16
chr13	11460907	11461984	0.22	0.24	0.29	0.27	0.23	0.22	0.25	0.22
chr13	11500873	11501304	0.17	0.17	0.23	0.23	0.14	0.16	0.18	0.17
chr13	11637131	11637352	0.17	0.15	0.26	0.2	0.13	0.15	0.17	0.15
chr13	12150642	12151088	0.3	0.29	0.32	0.33	0.31	0.28	0.31	0.29
chr13	12396324	12396551	0.18	0.22	0.28	0.26	0.21	0.2	0.21	0.23
chr13	12740455	12741001	0.23	0.24	0.28	0.29	0.23	0.22	0.24	0.23
chr13	12751408	12751739	0.17	0.18	0.2	0.24	0.21	0.19	0.18	0.19
chr13	13066038	13066329	0.17	0.16	0.25	0.24	0.21	0.2	0.22	0.2
chr13	13173082	13173587	0.25	0.26	0.27	0.33	0.19	0.24	0.25	0.24
chr13	15150955	15151221	0.19	0.25	0.29	0.36	0.17	0.22	0.23	0.25
chr13	15371928	15372314	0.24	0.2	0.34	0.29	0.28	0.27	0.35	0.28
chr13	15543506	15543842	0.05	0.07	0.11	0.12	0.04	0.05	0.07	0.05
chr13	15607970	15609019	0.36	0.34	0.39	0.38	0.36	0.34	0.33	0.35
chr13	15671764	15671931	0.06	0.07	0.12	0.12	0.07	0.07	0.07	0.07
chr13	15707555	15707687	0.23	0.22	0.3	0.36	0.33	0.28	0.37	0.33
chr13	15757185	15757386	0.19	0.19	0.26	0.31	0.24	0.26	0.23	0.27
chr13	15758712	15758883	0.15	0.15	0.2	0.21	0.2	0.17	0.2	0.19
chr13	15799796	15800089	0.13	0.13	0.2	0.17	0.12	0.1	0.13	0.15
chr13	15821617	15821847	0.23	0.22	0.41	0.33	0.22	0.19	0.29	0.28
chr13	16056529	16056982	0.19	0.19	0.37	0.29	0.17	0.18	0.22	0.2
chr13	16233382	16233691	0.14	0.17	0.19	0.24	0.2	0.14	0.17	0.17
chr13	16348407	16348679	0.22	0.22	0.3	0.26	0.21	0.22	0.23	0.23
chr13	16378218	16378385	0.16	0.15	0.23	0.22	0.2	0.18	0.2	0.19
chr13	16442071	16442636	0.21	0.25	0.27	0.29	0.24	0.24	0.25	0.25
chr13	18359292	18359823	0.22	0.22	0.38	0.27	0.2	0.19	0.23	0.17
chr13	18392700	18393667	0.21	0.22	0.3	0.32	0.17	0.2	0.25	0.24
chr13	18505453	18505849	0.15	0.15	0.22	0.21	0.15	0.16	0.19	0.18
chr13	18632632	18633005	0.25	0.26	0.29	0.36	0.23	0.14	0.25	0.22
chr13	19648983	19649159	0.12	0.12	0.22	0.24	0.18	0.15	0.15	0.15
chr13	19684956	19685178	0.25	0.27	0.32	0.32	0.23	0.24	0.26	0.3
chr13	19691823	19692167	0.2	0.19	0.23	0.25	0.17	0.14	0.22	0.15
chr13	20031043	20031360	0.13	0.16	0.22	0.19	0.16	0.15	0.17	0.18
chr13	20425320	20426238	0.15	0.17	0.22	0.19	0.17	0.18	0.21	0.19
chr13	20470058	20470142	0.21	0.19	0.3	0.33	0.12	0.1	0.2	0.24
chr13	21443125	21443395	0.18	0.19	0.35	0.28	0.19	0.16	0.28	0.3
chr13	21767194	21767348	0.22	0.19	0.29	0.31	0.11	0.18	0.16	0.16
chr13	22430011	22430292	0.17	0.16	0.2	0.21	0.1	0.13	0.12	0.14
chr13	22454633	22455172	0.34	0.39	0.49	0.47	0.43	0.36	0.4	0.41
chr13	22457948	22458758	0.4	0.38	0.46	0.44	0.38	0.39	0.43	0.4
chr13	22533598	22533728	0.21	0.23	0.34	0.34	0.26	0.17	0.36	0.31
chr13	22616113	22616812	0.11	0.16	0.22	0.21	0.1	0.12	0.18	0.13
chr13	22860498	22860797	0.24	0.25	0.29	0.31	0.26	0.25	0.26	0.27
chr13	23370703	23371062	0.19	0.21	0.25	0.3	0.11	0.13	0.16	0.23
chr13	23557511	23557746	0.32	0.39	0.5	0.46	0.37	0.42	0.41	0.32
chr13	23735517	23735685	0.27	0.25	0.37	0.32	0.22	0.21	0.26	0.23
chr13	23824838	23825057	0.22	0.2	0.33	0.29	0.23	0.21	0.26	0.24
chr13	24000680	24000937	0.13	0.13	0.25	0.2	0.17	0.16	0.26	0.24
chr13	24035531	24035802	0.24	0.26	0.28	0.31	0.23	0.22	0.25	0.24
chr13	24090200	24090428	0.17	0.18	0.23	0.21	0.14	0.16	0.22	0.18
chr13	24298100	24298432	0.15	0.21	0.27	0.32	0.11	0.21	0.13	0.12
chr13	24346337	24346934	0.17	0.17	0.2	0.25	0.12	0.14	0.16	0.13
chr13	24861808	24862138	0.1	0.13	0.22	0.26	0.11	0.1	0.19	0.17
chr13	24919730	24920043	0.11	0.15	0.24	0.25	0.14	0.13	0.22	0.15
chr13	25040792	25041246	0.17	0.22	0.3	0.27	0.12	0.14	0.17	0.16
chr13	25062753	25063171	0.25	0.18	0.29	0.3	0.15	0.19	0.21	0.21
chr13	25373333	25373482	0.16	0.23	0.31	0.37	0.13	0.15	0.19	0.15
chr13	25775250	25775489	0.22	0.27	0.34	0.32	0.23	0.21	0.25	0.24
chr13	25864054	25864289	0.43	0.44	0.61	0.52	0.68	0.57	0.66	0.75
chr13	26744471	26744573	0.24	0.21	0.33	0.39	0.27	0.3	0.26	0.27
chr13	27058388	27058716	0.32	0.28	0.39	0.34	0.29	0.22	0.28	0.3
chr13	27126026	27126625	0.31	0.3	0.4	0.41	0.28	0.29	0.31	0.32
chr13	27316067	27316390	0.25	0.22	0.34	0.33	0.2	0.22	0.22	0.28
chr13	27351426	27351554	0.43	0.32	0.47	0.62	0.27	0.23	0.44	0.27
chr13	27459651	27459963	0.35	0.44	0.49	0.5	0.49	0.46	0.52	0.53
chr13	27461933	27462590	0.25	0.23	0.27	0.29	0.24	0.24	0.25	0.25
chr13	27462994	27463810	0.18	0.21	0.25	0.26	0.23	0.21	0.26	0.24
chr13	27626749	27626936	0.27	0.27	0.33	0.37	0.32	0.31	0.32	0.33
chr13	27635483	27635723	0.25	0.19	0.28	0.25	0.22	0.21	0.28	0.21
chr13	27660590	27661569	0.3	0.28	0.37	0.42	0.32	0.32	0.36	0.37
chr13	27664092	27665063	0.15	0.13	0.21	0.2	0.14	0.15	0.18	0.15
chr13	27667420	27667905	0.27	0.27	0.37	0.4	0.32	0.31	0.38	0.31
chr13	27863964	27864209	0.36	0.52	0.58	0.59	0.41	0.37	0.42	0.47
chr13	27950244	27950545	0.26	0.32	0.37	0.34	0.41	0.43	0.47	0.49
chr13	28002900	28003083	0.17	0.14	0.21	0.27	0.14	0.11	0.13	0.22
chr13	28062110	28062338	0.19	0.18	0.35	0.33	0.05	0.14	0.2	0.18
chr14	526618	527293	0.36	0.32	0.44	0.42	0.48	0.39	0.47	0.45
chr14	664694	664759	0.06	0	0.12	0.17	0.03	0.03	0.02	0.03
chr14	726151	726946	0.26	0.36	0.36	0.43	0.38	0.34	0.43	0.43
chr14	818608	819189	0.18	0.17	0.26	0.27	0.16	0.17	0.19	0.17
chr14	1138883	1139401	0.47	0.46	0.6	0.58	0.48	0.64	0.5	0.54
chr14	1160357	1160842	0.26	0.19	0.31	0.36	0.04	0.04	0.06	0.06
chr14	1234385	1235057	0.28	0.25	0.34	0.38	0.22	0.16	0.24	0.25
chr14	1377382	1378168	0.22	0.2	0.24	0.28	0.17	0.17	0.22	0.2
chr14	1426528	1426722	0.01	0.03	0.24	0.05	0.03	0.07	0.09	0.04
chr14	1588559	1589099	0.27	0.29	0.32	0.37	0.27	0.27	0.33	0.27
chr14	1615294	1615386	0.01	0.02	0.11	0.13	0.01	0.01	0.02	0.06
chr14	1616521	1616748	0.31	0.36	0.49	0.41	0.19	0.22	0.17	0.18
chr14	1803893	1804540	0.29	0.28	0.4	0.31	0.29	0.29	0.32	0.3
chr14	1901634	1901786	0.05	0.05	0.11	0.11	0.03	0.04	0.05	0.05
chr14	2092119	2093013	0.21	0.22	0.26	0.27	0.21	0.19	0.21	0.19
chr14	2375675	2376199	0.15	0.17	0.26	0.23	0.19	0.17	0.16	0.13
chr14	2609662	2610402	0.32	0.33	0.4	0.42	0.32	0.37	0.44	0.43
chr14	2740244	2740520	0.51	0.45	0.58	0.62	0.55	0.51	0.55	0.58
chr14	3035376	3035967	0.13	0.18	0.23	0.25	0.08	0.09	0.18	0.13
chr14	3592049	3592197	0.16	0.23	0.26	0.24	0.22	0.24	0.29	0.25
chr14	3779907	3780217	0.22	0.23	0.32	0.32	0.29	0.31	0.37	0.28
chr14	3948482	3949379	0.25	0.21	0.28	0.29	0.17	0.17	0.2	0.22
chr14	3998852	3999398	0.35	0.28	0.45	0.4	0.31	0.31	0.36	0.34
chr14	4020347	4020948	0.43	0.5	0.53	0.55	0.43	0.42	0.42	0.47
chr14	4096134	4096710	0.42	0.36	0.47	0.47	0.32	0.37	0.36	0.36
chr14	4097056	4097593	0.3	0.37	0.4	0.43	0.37	0.3	0.32	0.38
chr14	4164729	4165236	0.25	0.27	0.31	0.34	0.27	0.27	0.31	0.29
chr14	4271972	4272444	0.21	0.27	0.28	0.29	0.24	0.21	0.27	0.23
chr14	4308052	4308778	0.33	0.32	0.4	0.39	0.27	0.28	0.32	0.32
chr14	4341421	4341664	0.19	0.23	0.26	0.29	0.19	0.19	0.2	0.26
chr14	4464450	4465593	0.31	0.34	0.41	0.39	0.32	0.31	0.37	0.35
chr14	4483310	4483825	0.21	0.17	0.28	0.22	0.19	0.22	0.23	0.2
chr14	4593952	4594506	0.26	0.31	0.32	0.4	0.28	0.28	0.3	0.26
chr14	4743873	4744394	0.19	0.18	0.22	0.23	0.18	0.15	0.16	0.16
chr14	4745005	4745726	0.21	0.22	0.28	0.26	0.22	0.2	0.25	0.24
chr14	4912425	4913174	0.22	0.23	0.29	0.33	0.19	0.21	0.24	0.25
chr14	5407857	5408335	0.15	0.18	0.24	0.21	0.17	0.19	0.22	0.19
chr14	7301886	7302650	0.19	0.18	0.3	0.28	0.22	0.22	0.29	0.25
chr14	7308125	7308448	0.2	0.17	0.38	0.36	0.27	0.26	0.3	0.27
chr14	8161137	8161297	0.05	0.03	0.12	0.15	0.04	0.05	0.07	0.05
chr14	8799038	8799238	0.12	0.15	0.28	0.23	0.09	0.07	0.16	0.14
chr14	9690759	9691101	0.21	0.26	0.31	0.27	0.27	0.28	0.28	0.25
chr14	10349251	10349433	0.21	0.22	0.3	0.31	0.2	0.23	0.26	0.25
chr14	10846283	10846480	0.1	0.09	0.17	0.16	0.13	0.12	0.1	0.17
chr14	11007050	11007402	0.13	0.12	0.17	0.15	0.09	0.1	0.16	0.11
chr14	12119456	12119785	0.17	0.18	0.24	0.26	0.18	0.18	0.19	0.22
chr14	12284236	12284552	0.16	0.16	0.21	0.19	0.15	0.16	0.18	0.17
chr14	12774167	12774375	0.13	0.14	0.2	0.2	0.11	0.12	0.14	0.14
chr14	13380506	13380764	0.04	0.05	0.15	0.12	0.06	0.1	0.18	0.11
chr14	13650689	13651539	0.38	0.35	0.44	0.44	0.35	0.37	0.4	0.42
chr14	14462070	14462376	0.51	0.39	0.6	0.54	0.48	0.52	0.51	0.61
chr14	14780257	14780480	0.14	0.19	0.2	0.23	0.19	0.2	0.19	0.2
chr14	15409987	15410522	0.16	0.14	0.2	0.2	0.13	0.13	0.14	0.14
chr14	15539205	15539872	0.17	0.17	0.21	0.25	0.15	0.16	0.21	0.19
chr14	15784594	15784657	0.06	0.09	0.29	0.23	0.12	0.06	0.04	0.1
chr14	16498772	16499299	0.17	0.16	0.22	0.21	0.19	0.17	0.18	0.16
chr14	17016922	17017024	0.25	0.22	0.42	0.4	0.4	0.32	0.37	0.23
chr14	17231603	17231896	0.17	0.18	0.33	0.23	0.12	0.14	0.16	0.15
chr14	17354316	17354719	0.22	0.23	0.29	0.4	0.28	0.28	0.29	0.28
chr14	17801758	17802286	0.15	0.15	0.2	0.19	0.15	0.15	0.17	0.18
chr14	18210957	18211098	0.25	0.24	0.32	0.31	0.23	0.24	0.25	0.28
chr14	18241712	18241969	0.34	0.36	0.49	0.5	0.38	0.39	0.49	0.48
chr14	18242379	18242833	0.04	0.07	0.11	0.14	0.02	0.04	0.04	0.05
chr14	18552865	18553088	0.27	0.28	0.32	0.36	0.28	0.31	0.33	0.3
chr14	19140689	19140833	0.07	0.14	0.23	0.27	0.05	0.07	0.11	0.08
chr14	19474746	19474943	0.16	0.15	0.25	0.24	0.16	0.16	0.2	0.16
chr14	19644205	19644733	0.27	0.24	0.32	0.28	0.25	0.27	0.25	0.28
chr14	19794267	19794449	0.13	0.15	0.2	0.2	0.11	0.12	0.12	0.13
chr14	19858900	19859278	0.12	0.09	0.18	0.13	0.11	0.08	0.11	0.1
chr14	19949438	19949585	0.12	0.12	0.26	0.33	0.33	0.15	0.42	0.36
chr14	20259176	20259494	0.27	0.25	0.33	0.28	0.27	0.24	0.26	0.26
chr14	20311352	20311691	0.07	0.06	0.11	0.13	0.09	0.1	0.1	0.09
chr14	20453449	20453584	0.35	0.4	0.46	0.52	0.24	0.29	0.25	0.25
chr14	20629151	20629461	0.15	0.17	0.23	0.22	0.15	0.17	0.16	0.15
chr14	20963868	20964292	0.17	0.2	0.3	0.27	0.2	0.23	0.31	0.31
chr14	20992758	20993059	0.19	0.26	0.3	0.31	0.12	0.15	0.14	0.17
chr14	21002285	21002537	0.16	0.15	0.27	0.31	0.09	0.11	0.14	0.17
chr14	21168751	21169050	0.29	0.28	0.36	0.36	0.27	0.3	0.33	0.32
chr14	21584798	21585159	0.18	0.17	0.24	0.25	0.17	0.14	0.17	0.16
chr14	21756685	21757173	0.12	0.14	0.18	0.21	0.08	0.08	0.1	0.09
chr14	21905426	21905762	0.21	0.21	0.26	0.28	0.2	0.2	0.21	0.2
chr14	21958162	21958631	0.11	0.11	0.16	0.19	0.07	0.06	0.09	0.1
chr14	22019378	22019891	0.21	0.25	0.3	0.31	0.2	0.19	0.17	0.22
chr14	22206641	22206986	0.1	0.09	0.19	0.17	0.13	0.09	0.12	0.09
chr14	22247297	22247582	0.31	0.29	0.47	0.41	0.32	0.4	0.38	0.39
chr14	22249114	22249294	0.15	0.1	0.18	0.18	0.14	0.16	0.17	0.17
chr14	22261612	22261688	0.14	0.1	0.41	0.54	0.1	0.09	0.14	0.17
chr14	22541098	22541529	0.19	0.13	0.25	0.27	0.17	0.19	0.14	0.19
chr14	22583811	22584132	0.21	0.19	0.24	0.27	0.13	0.15	0.13	0.18
chr14	22584444	22584830	0.2	0.19	0.27	0.28	0.14	0.16	0.21	0.2
chr14	22586713	22587005	0.37	0.39	0.39	0.49	0.31	0.19	0.35	0.32
chr14	22811201	22811556	0.35	0.35	0.47	0.44	0.32	0.29	0.39	0.39
chr14	23397435	23397840	0.3	0.25	0.34	0.34	0.23	0.23	0.26	0.27
chr14	23494236	23494846	0.15	0.19	0.22	0.22	0.15	0.13	0.17	0.17
chr14	23569368	23570030	0.42	0.47	0.6	0.55	0.49	0.48	0.53	0.61
chr14	23899837	23900404	0.21	0.22	0.27	0.3	0.21	0.22	0.23	0.21
chr14	23994669	23995171	0.33	0.27	0.37	0.38	0.29	0.3	0.36	0.34
chr14	24015310	24015658	0.48	0.48	0.48	0.55	0.38	0.43	0.48	0.4
chr14	24107099	24107547	0.35	0.33	0.43	0.42	0.37	0.36	0.43	0.42
chr14	24139891	24139987	0.12	0.16	0.31	0.34	0.14	0.12	0.11	0.07
chr14	24386582	24386681	0.02	0.03	0.11	0.1	0.02	0.02	0.07	0.07
chr14	24543555	24543996	0.13	0.15	0.2	0.21	0.21	0.19	0.2	0.17
chr14	24546775	24547334	0.22	0.28	0.36	0.33	0.33	0.37	0.37	0.38
chr14	24548870	24549395	0.15	0.23	0.28	0.25	0.12	0.18	0.14	0.15
chr14	24627343	24628042	0.2	0.23	0.29	0.26	0.21	0.22	0.2	0.22
chr14	24769795	24770037	0.28	0.23	0.43	0.38	0.19	0.24	0.28	0.28
chr14	25544194	25544593	0.31	0.26	0.35	0.39	0.25	0.32	0.29	0.32
chr14	25812723	25813052	0.19	0.16	0.23	0.26	0.18	0.15	0.2	0.17
chr14	26117323	26117490	0.15	0.17	0.35	0.3	0.23	0.27	0.25	0.16
chr14	26437586	26437855	0.26	0.25	0.55	0.38	0.53	0.44	0.47	0.51
chr14	26447867	26448200	0.24	0.31	0.35	0.38	0.27	0.27	0.3	0.27
chr14	26462365	26463022	0.32	0.31	0.37	0.41	0.34	0.37	0.42	0.42
chr14	26466189	26466608	0.12	0.12	0.24	0.21	0.12	0.09	0.09	0.1
chr14	26467877	26468255	0.39	0.42	0.53	0.51	0.45	0.42	0.56	0.53
chr14	26659950	26660624	0.3	0.34	0.42	0.42	0.33	0.33	0.35	0.37
chr14	26838309	26838704	0.33	0.33	0.4	0.37	0.16	0.2	0.15	0.23
chr14	26870925	26871651	0.42	0.46	0.47	0.49	0.49	0.52	0.54	0.5
chr14	26883038	26883511	0.5	0.45	0.52	0.56	0.42	0.44	0.49	0.56
chr14	27090267	27090477	0.28	0.28	0.31	0.36	0.23	0.25	0.28	0.22
chr14	27199062	27199550	0.34	0.38	0.44	0.41	0.41	0.37	0.44	0.37
chr14	27201197	27202133	0.24	0.23	0.27	0.3	0.21	0.23	0.25	0.26
chr14	27340799	27341632	0.49	0.53	0.62	0.67	0.58	0.67	0.6	0.66
chr14	27441527	27441799	0.47	0.48	0.62	0.69	0.54	0.55	0.54	0.6
chr14	27490990	27491433	0.22	0.27	0.32	0.32	0.24	0.23	0.27	0.27
chr14	27612581	27613048	0.46	0.47	0.55	0.53	0.45	0.45	0.43	0.5
chr14	27764397	27764772	0.17	0.18	0.36	0.29	0.2	0.26	0.29	0.29
chr14	28143844	28144235	0.26	0.27	0.36	0.34	0.16	0.24	0.24	0.17
chr14	28197576	28198068	0.11	0.12	0.2	0.22	0.05	0.05	0.06	0.04
chr14	28611081	28611902	0.27	0.25	0.42	0.38	0.3	0.3	0.38	0.3
chr14	28770653	28770879	0.17	0.29	0.42	0.35	0.21	0.27	0.33	0.27
chr14	28861989	28862487	0.38	0.44	0.45	0.45	0.46	0.44	0.47	0.46
chr14	28864545	28864735	0.12	0.19	0.28	0.21	0.12	0.1	0.13	0.14
chr14	28883743	28884008	0.01	0.01	0.08	0.04	0.01	0.02	0.02	0.02
chr14	28902092	28902299	0.28	0.29	0.38	0.35	0.25	0.3	0.29	0.23
chr14	29032169	29032965	0.35	0.38	0.43	0.45	0.47	0.43	0.51	0.44
chr14	29047233	29047654	0.37	0.42	0.55	0.56	0.27	0.3	0.34	0.32
chr14	29138051	29138434	0.2	0.15	0.26	0.28	0.09	0.11	0.17	0.13
chr14	29153895	29154013	0.19	0.32	0.39	0.38	0.15	0.2	0.25	0.24
chr14	29154818	29155233	0.17	0.16	0.23	0.22	0.17	0.16	0.16	0.15
chr14	29174027	29174360	0.18	0.21	0.25	0.23	0.13	0.12	0.13	0.16
chr14	29184221	29184420	0.53	0.4	0.62	0.68	0.49	0.57	0.75	0.64
chr14	29196459	29196890	0.24	0.25	0.31	0.33	0.24	0.21	0.3	0.25
chr14	29421417	29421593	0.17	0.19	0.37	0.24	0.15	0.18	0.22	0.19
chr14	29487377	29487672	0.18	0.22	0.29	0.3	0.18	0.14	0.18	0.2
chr14	29939354	29939834	0.14	0.16	0.22	0.21	0.12	0.16	0.18	0.15
chr14	29979408	29979579	0.22	0.14	0.36	0.32	0.3	0.28	0.34	0.2
chr14	30015554	30015993	0.2	0.22	0.23	0.29	0.2	0.21	0.28	0.23
chr14	30055578	30056220	0.33	0.33	0.38	0.45	0.33	0.23	0.37	0.28
chr14	30060771	30061387	0.14	0.17	0.22	0.21	0.14	0.13	0.16	0.15
chr14	30183739	30184902	0.23	0.35	0.35	0.37	0.24	0.26	0.31	0.35
chr14	30213042	30213787	0.31	0.33	0.38	0.38	0.33	0.34	0.35	0.35
chr14	30214623	30214973	0.2	0.18	0.27	0.29	0.22	0.2	0.23	0.21
chr14	30216633	30216893	0.2	0.19	0.29	0.27	0.22	0.23	0.21	0.25
chr14	30217459	30217900	0.31	0.33	0.38	0.38	0.28	0.33	0.31	0.33
chr14	30218464	30219166	0.23	0.25	0.34	0.31	0.3	0.28	0.34	0.32
chr14	30304244	30304706	0.33	0.36	0.4	0.44	0.41	0.43	0.41	0.44
chr14	30319433	30319908	0.24	0.3	0.29	0.36	0.11	0.1	0.11	0.17
chr14	30478121	30478388	0.08	0.06	0.14	0.13	0.03	0.08	0.07	0.11
chr14	30588145	30588463	0.45	0.47	0.53	0.62	0.23	0.28	0.29	0.31
chr14	30835844	30836023	0.76	0.88	0.86	0.89	0.76	0.86	0.89	0.78
chr15	196962	197606	0.37	0.41	0.5	0.49	0.42	0.43	0.53	0.5
chr15	241863	242062	0.07	0.05	0.14	0.18	0.08	0.09	0.07	0.11
chr15	511275	511823	0.24	0.27	0.38	0.31	0.24	0.3	0.26	0.28
chr15	786683	786941	0.28	0.26	0.41	0.39	0.35	0.31	0.48	0.38
chr15	877063	877350	0.1	0.12	0.18	0.17	0.12	0.12	0.13	0.16
chr15	974551	974943	0.1	0.09	0.15	0.16	0.1	0.09	0.08	0.08
chr15	1043513	1043802	0.19	0.18	0.24	0.28	0.16	0.16	0.17	0.17
chr15	1044609	1044752	0.05	0.06	0.15	0.18	0.06	0.07	0.05	0.08
chr15	1082761	1083595	0.16	0.22	0.24	0.24	0.19	0.19	0.22	0.21
chr15	1102550	1102868	0.22	0.19	0.32	0.29	0.19	0.17	0.16	0.19
chr15	1173982	1174319	0.22	0.2	0.27	0.36	0.17	0.13	0.18	0.14
chr15	1256915	1257144	0.49	0.24	0.55	0.65	0.29	0.27	0.37	0.46
chr15	1406421	1407409	0.22	0.27	0.32	0.33	0.25	0.24	0.28	0.3
chr15	2005812	2006144	0.42	0.51	0.62	0.64	0.44	0.43	0.49	0.48
chr15	2495497	2495822	0.17	0.22	0.29	0.32	0.18	0.16	0.2	0.25
chr15	2497203	2497622	0.21	0.2	0.28	0.25	0.17	0.15	0.17	0.18
chr15	2497997	2498201	0.15	0.13	0.2	0.28	0.1	0.1	0.13	0.13
chr15	2514193	2514482	0.22	0.29	0.3	0.43	0.3	0.28	0.26	0.33
chr15	2670925	2671669	0.45	0.38	0.43	0.57	0.46	0.47	0.45	0.45
chr15	2688161	2688793	0.26	0.23	0.31	0.29	0.24	0.23	0.26	0.27
chr15	2707671	2707946	0.17	0.17	0.23	0.29	0.17	0.16	0.22	0.2
chr15	2777087	2777330	0.13	0.16	0.23	0.26	0.18	0.14	0.22	0.21
chr15	3079723	3080079	0.24	0.16	0.32	0.36	0.21	0.12	0.22	0.17
chr15	3350432	3350753	0.24	0.2	0.28	0.27	0.11	0.11	0.1	0.11
chr15	3632557	3632824	0.11	0.15	0.2	0.18	0.11	0.1	0.11	0.11
chr15	3754002	3754388	0.21	0.2	0.27	0.26	0.21	0.21	0.23	0.22
chr15	3786680	3786936	0.32	0.24	0.44	0.46	0.18	0.15	0.14	0.22
chr15	3841867	3841971	0.26	0.27	0.34	0.44	0.26	0.25	0.27	0.26
chr15	3898453	3898633	0.29	0.26	0.36	0.41	0.26	0.24	0.3	0.27
chr15	3911758	3911890	0.33	0.23	0.49	0.5	0.26	0.26	0.38	0.3
chr15	3931307	3931633	0.26	0.25	0.33	0.29	0.25	0.24	0.3	0.27
chr15	3943329	3943559	0.24	0.32	0.38	0.43	0.12	0.21	0.24	0.18
chr15	3945821	3946234	0.14	0.14	0.21	0.22	0.12	0.12	0.13	0.12
chr15	4035143	4035708	0.2	0.19	0.26	0.26	0.2	0.2	0.21	0.19
chr15	4055060	4055835	0.25	0.23	0.26	0.35	0.22	0.25	0.28	0.28
chr15	4058363	4058860	0.13	0.16	0.2	0.21	0.1	0.12	0.15	0.14
chr15	4096485	4096680	0.25	0.25	0.28	0.3	0.21	0.23	0.22	0.25
chr15	4118058	4118301	0.42	0.41	0.51	0.56	0.45	0.43	0.48	0.48
chr15	4168297	4168704	0.14	0.15	0.19	0.23	0.12	0.12	0.14	0.16
chr15	4243376	4243602	0.11	0.09	0.2	0.19	0.08	0.04	0.1	0.08
chr15	4277895	4278124	0.14	0.15	0.21	0.2	0.15	0.16	0.14	0.18
chr15	4330529	4330810	0.5	0.53	0.64	0.59	0.47	0.56	0.55	0.5
chr15	4418972	4419240	0.31	0.33	0.37	0.37	0.31	0.37	0.33	0.34
chr15	4496122	4496420	0.18	0.16	0.22	0.22	0.16	0.16	0.16	0.17
chr15	4576931	4577107	0.22	0.25	0.26	0.32	0.18	0.21	0.25	0.28
chr15	5014517	5015243	0.26	0.31	0.39	0.42	0.35	0.33	0.37	0.45
chr15	5069835	5070065	0.12	0.16	0.19	0.23	0.17	0.14	0.25	0.24
chr15	5219234	5219386	0.15	0.15	0.18	0.23	0.14	0.12	0.15	0.14
chr15	5555567	5555967	0.23	0.23	0.28	0.27	0.24	0.22	0.26	0.22
chr15	5841109	5841245	0.21	0.26	0.29	0.28	0.25	0.21	0.24	0.22
chr15	5914874	5915440	0.37	0.37	0.45	0.42	0.37	0.39	0.4	0.38
chr15	6050463	6051430	0.48	0.48	0.52	0.54	0.52	0.49	0.5	0.51
chr15	6134260	6135140	0.35	0.34	0.52	0.39	0.31	0.31	0.34	0.34
chr15	6625875	6626196	0.23	0.21	0.28	0.28	0.22	0.2	0.24	0.24
chr15	6671120	6671305	0.44	0.42	0.6	0.5	0.54	0.49	0.51	0.59
chr15	6699935	6700244	0.24	0.2	0.32	0.33	0.16	0.17	0.2	0.23
chr15	6707680	6707884	0.18	0.22	0.28	0.21	0.2	0.16	0.18	0.21
chr15	6733440	6733673	0.13	0.15	0.19	0.21	0.15	0.16	0.16	0.15
chr15	6771668	6771877	0.08	0.11	0.27	0.14	0.05	0.1	0.14	0.09
chr15	6792932	6793690	0.16	0.14	0.22	0.23	0.1	0.14	0.17	0.15
chr15	7425028	7425332	0.32	0.33	0.38	0.41	0.33	0.35	0.37	0.39
chr15	7517660	7518180	0.18	0.2	0.25	0.22	0.17	0.2	0.19	0.23
chr15	7520194	7520667	0.28	0.26	0.32	0.34	0.3	0.28	0.27	0.27
chr15	7783766	7784226	0.22	0.21	0.25	0.29	0.2	0.21	0.23	0.24
chr15	7795548	7795840	0.2	0.19	0.27	0.21	0.16	0.17	0.18	0.18
chr15	7917353	7917755	0.33	0.36	0.38	0.38	0.35	0.32	0.35	0.35
chr15	7992515	7993337	0.29	0.32	0.39	0.41	0.32	0.28	0.35	0.34
chr15	7994131	7994361	0.27	0.3	0.47	0.45	0.28	0.33	0.36	0.5
chr15	8077728	8077976	0.15	0.19	0.24	0.23	0.14	0.14	0.17	0.17
chr15	8101624	8102122	0.26	0.24	0.27	0.29	0.25	0.26	0.25	0.26
chr15	8107128	8107423	0.12	0.14	0.22	0.19	0.11	0.12	0.17	0.14
chr15	8415766	8416121	0.22	0.18	0.25	0.26	0.22	0.24	0.23	0.23
chr15	8462415	8463195	0.17	0.2	0.27	0.24	0.22	0.23	0.24	0.21
chr15	8471294	8472080	0.22	0.26	0.29	0.29	0.24	0.25	0.28	0.28
chr15	8488485	8488768	0.29	0.23	0.33	0.32	0.25	0.24	0.26	0.26
chr15	8499210	8499642	0.18	0.18	0.24	0.23	0.16	0.16	0.2	0.17
chr15	8712192	8712679	0.15	0.16	0.21	0.23	0.16	0.15	0.16	0.2
chr15	9061799	9062574	0.11	0.17	0.16	0.25	0.14	0.11	0.16	0.18
chr15	9118268	9118619	0.12	0.12	0.19	0.17	0.14	0.12	0.16	0.14
chr15	9553564	9553703	0.09	0.06	0.3	0.3	0.1	0.12	0.14	0.26
chr15	9822783	9823013	0.13	0.14	0.27	0.23	0.13	0.13	0.15	0.18
chr15	9835034	9835795	0.29	0.23	0.38	0.38	0.19	0.2	0.28	0.12
chr15	9842131	9842908	0.13	0.15	0.19	0.23	0.15	0.11	0.15	0.18
chr15	10110799	10111431	0.27	0.28	0.35	0.35	0.35	0.33	0.33	0.44
chr15	10112136	10112590	0.4	0.4	0.49	0.45	0.48	0.5	0.42	0.54
chr15	10371554	10371942	0.19	0.18	0.26	0.26	0.17	0.19	0.18	0.17
chr15	10491285	10491639	0.28	0.27	0.36	0.31	0.31	0.26	0.29	0.32
chr15	10613996	10614172	0.14	0.16	0.2	0.23	0.17	0.16	0.18	0.17
chr15	10625900	10626070	0.17	0.2	0.36	0.27	0.25	0.33	0.34	0.33
chr15	11469834	11470103	0.1	0.09	0.17	0.16	0.11	0.08	0.06	0.06
chr15	11526983	11527458	0.32	0.38	0.44	0.49	0.33	0.39	0.44	0.4
chr15	11803111	11803569	0.21	0.17	0.32	0.26	0.21	0.19	0.22	0.17
chr15	12260689	12261027	0.16	0.08	0.26	0.37	0.18	0.12	0.2	0.15
chr15	12573570	12573753	0.46	0.49	0.65	0.62	0.5	0.56	0.49	0.54
chr15	12735087	12735873	0.18	0.17	0.22	0.22	0.15	0.17	0.18	0.17
chr15	12738579	12739228	0.19	0.16	0.26	0.28	0.18	0.22	0.25	0.28
chr15	12839233	12839514	0.12	0.15	0.22	0.18	0.09	0.06	0.06	0.09
chr15	12953455	12953574	0.12	0.08	0.4	0.33	0.14	0.14	0.34	0.23
chr15	13372156	13372384	0.25	0.27	0.35	0.35	0.23	0.24	0.29	0.29
chr15	13804873	13805236	0.14	0.13	0.2	0.21	0.14	0.14	0.16	0.16
chr15	13818687	13818896	0.08	0.08	0.14	0.14	0.15	0.14	0.14	0.16
chr15	14177477	14177738	0.17	0.19	0.25	0.27	0.24	0.21	0.22	0.21
chr15	14178205	14178378	0.25	0.16	0.26	0.31	0.19	0.15	0.2	0.28
chr15	14209302	14209402	0.25	0.24	0.33	0.36	0.22	0.25	0.28	0.23
chr15	14393621	14394669	0.17	0.17	0.22	0.24	0.18	0.17	0.22	0.2
chr15	14672743	14672924	0.16	0.2	0.27	0.26	0.19	0.12	0.19	0.18
chr15	14887105	14887428	0.08	0.1	0.66	0.26	0.17	0.19	0.17	0.17
chr15	15469539	15469811	0.09	0.04	0.32	0.21	0.06	0.04	0.13	0.13
chr15	16038140	16038398	0.1	0.14	0.2	0.16	0.15	0.13	0.18	0.15
chr15	16038970	16039223	0.16	0.1	0.22	0.21	0.16	0.19	0.19	0.21
chr15	16346182	16346749	0.09	0.12	0.21	0.2	0.08	0.14	0.24	0.16
chr15	16399205	16400791	0.33	0.33	0.38	0.45	0.33	0.33	0.34	0.35
chr15	16498140	16498542	0.32	0.26	0.3	0.37	0.21	0.21	0.22	0.22
chr15	16498936	16499458	0.21	0.2	0.24	0.25	0.18	0.17	0.19	0.18
chr15	16531962	16532330	0.4	0.44	0.6	0.55	0.4	0.39	0.46	0.49
chr15	16532919	16533445	0.29	0.3	0.37	0.34	0.26	0.27	0.32	0.28
chr15	16533647	16534407	0.26	0.33	0.36	0.35	0.29	0.32	0.33	0.3
chr15	16776258	16776491	0.14	0.24	0.2	0.3	0.09	0.15	0.13	0.2
chr15	16810652	16810812	0.12	0.17	0.18	0.22	0.27	0.3	0.28	0.38
chr15	16910691	16911068	0.2	0.28	0.24	0.28	0.19	0.26	0.22	0.26
chr15	16946760	16946828	0.22	0.48	0.78	0.62	0.76	0.63	0.8	0.64
chr15	17383601	17383769	0.21	0.22	0.27	0.29	0.18	0.17	0.2	0.17
chr15	17471183	17471368	0.19	0.18	0.25	0.23	0.15	0.09	0.13	0.09
chr15	17487304	17487865	0.29	0.28	0.35	0.34	0.27	0.27	0.3	0.32
chr15	17803550	17804119	0.18	0.18	0.32	0.24	0.2	0.19	0.16	0.19
chr15	17808630	17808861	0.17	0.14	0.29	0.25	0.2	0.25	0.25	0.26
chr15	17904313	17904449	0.43	0.42	0.62	0.62	0.35	0.2	0.35	0.39
chr15	18046245	18046611	0.18	0.19	0.25	0.23	0.19	0.19	0.18	0.18
chr15	19099866	19100370	0.32	0.28	0.42	0.48	0.31	0.25	0.36	0.36
chr15	19286094	19286227	0.17	0.24	0.35	0.33	0.23	0.31	0.32	0.28
chr15	19359589	19359861	0.16	0.21	0.24	0.28	0.18	0.16	0.21	0.23
chr15	19476606	19476746	0.24	0.25	0.41	0.43	0.3	0.34	0.35	0.39
chr15	19794484	19795146	0.14	0.14	0.19	0.2	0.14	0.12	0.15	0.17
chr15	19907111	19907259	0.3	0.38	0.54	0.6	0.04	0.08	0.1	0.08
chr15	20059157	20059747	0.2	0.29	0.29	0.34	0.14	0.13	0.12	0.15
chr15	20506835	20507137	0.28	0.16	0.37	0.3	0.18	0.15	0.12	0.13
chr15	20674013	20674911	0.31	0.36	0.44	0.38	0.34	0.38	0.4	0.42
chr15	20766232	20766839	0.49	0.5	0.63	0.7	0.56	0.49	0.65	0.61
chr15	20996858	20996990	0.26	0.19	0.45	0.35	0.18	0.15	0.2	0.23
chr15	21552498	21552857	0.1	0.15	0.19	0.23	0.02	0.01	0.03	0.01
chr15	21919403	21919984	0.24	0.28	0.3	0.3	0.26	0.28	0.3	0.28
chr15	22055227	22055328	0	0.05	0.2	0.31	0.15	0.03	0.15	0.04
chr15	22248572	22249632	0.15	0.15	0.19	0.21	0.11	0.13	0.14	0.14
chr15	22259172	22260086	0.41	0.51	0.52	0.56	0.43	0.35	0.53	0.5
chr15	22289985	22290342	0.19	0.21	0.27	0.26	0.2	0.2	0.21	0.2
chr16	287810	288148	0.25	0.2	0.33	0.28	0.09	0.1	0.14	0.12
chr16	289326	289876	0.27	0.23	0.29	0.33	0.23	0.21	0.27	0.24
chr16	290244	290560	0.18	0.23	0.29	0.3	0.22	0.21	0.28	0.3
chr16	368876	368978	0.2	0.08	0.33	0.3	0.11	0.17	0.14	0.18
chr16	405452	405803	0.23	0.24	0.29	0.31	0.2	0.22	0.28	0.23
chr16	603369	603756	0.19	0.19	0.3	0.22	0.17	0.19	0.26	0.18
chr16	993248	993614	0.35	0.33	0.42	0.42	0.38	0.34	0.37	0.39
chr16	994715	994962	0.19	0.13	0.18	0.25	0.15	0.13	0.21	0.17
chr16	1661927	1662191	0.26	0.18	0.24	0.36	0.09	0.14	0.1	0.15
chr16	1746865	1747285	0.26	0.29	0.36	0.36	0.26	0.3	0.32	0.32
chr16	1812281	1812488	0.12	0.13	0.22	0.2	0.1	0.14	0.19	0.2
chr16	2791279	2791441	0.42	0.3	0.39	0.52	0.12	0.12	0.22	0.14
chr16	3294643	3294867	0.23	0.21	0.3	0.26	0.19	0.23	0.23	0.22
chr16	3949426	3949528	0.17	0.12	0.41	0.35	0.1	0.09	0.18	0.36
chr16	4337772	4338090	0.1	0.13	0.16	0.19	0.09	0.08	0.14	0.08
chr16	4693632	4694049	0.24	0.25	0.27	0.3	0.21	0.19	0.22	0.2
chr16	5397791	5398452	0.21	0.17	0.35	0.28	0.18	0.15	0.17	0.2
chr16	5790214	5790316	0.04	0.01	0.11	0.15	0.05	0.02	0.07	0.05
chr16	6768292	6768538	0.09	0.1	0.15	0.16	0.06	0.09	0.1	0.09
chr16	7306780	7306921	0.16	0.19	0.28	0.22	0.18	0.25	0.21	0.28
chr16	7378576	7378924	0.23	0.29	0.3	0.36	0.27	0.19	0.25	0.31
chr16	8271420	8271894	0.37	0.38	0.49	0.4	0.39	0.39	0.37	0.4
chr16	8289226	8289479	0.06	0.07	0.11	0.14	0.08	0.07	0.08	0.09
chr16	9927970	9928200	0.14	0.17	0.22	0.21	0.15	0.16	0.2	0.18
chr16	10030243	10030424	0.05	0.05	0.09	0.14	0.11	0.11	0.07	0.05
chr16	10387709	10387918	0.52	0.61	0.63	0.63	0.63	0.61	0.72	0.69
chr16	10397170	10397972	0.17	0.2	0.26	0.26	0.2	0.18	0.22	0.22
chr16	10684025	10684162	0.17	0.1	0.21	0.35	0.23	0.17	0.25	0.19
chr16	11534707	11535160	0.18	0.15	0.22	0.22	0.06	0.07	0.08	0.08
chr16	12445120	12445351	0.13	0.1	0.17	0.18	0.16	0.1	0.16	0.13
chr16	12501286	12501512	0.16	0.15	0.2	0.23	0.14	0.17	0.22	0.19
chr16	12734398	12735035	0.29	0.32	0.41	0.49	0.38	0.38	0.5	0.47
chr16	12770407	12771038	0.16	0.2	0.24	0.26	0.09	0.1	0.13	0.12
chr16	13642080	13642214	0.07	0.08	0.14	0.17	0.04	0.06	0.09	0.09
chr16	13824592	13825080	0.28	0.28	0.38	0.35	0.31	0.31	0.34	0.31
chr16	14378094	14378844	0.47	0.46	0.53	0.56	0.43	0.46	0.52	0.51
chr16	15282429	15282975	0.15	0.26	0.31	0.31	0.22	0.2	0.21	0.2
chr16	15741868	15742606	0.19	0.18	0.26	0.24	0.18	0.2	0.2	0.19
chr16	16265059	16265753	0.33	0.33	0.39	0.38	0.39	0.32	0.33	0.37
chr16	16279672	16280329	0.24	0.2	0.26	0.28	0.19	0.2	0.22	0.19
chr16	16428503	16428804	0.19	0.25	0.28	0.3	0.17	0.18	0.19	0.2
chr16	16557754	16558602	0.21	0.23	0.32	0.29	0.3	0.26	0.36	0.3
chr16	16582715	16582989	0.24	0.23	0.29	0.29	0.16	0.15	0.17	0.15
chr16	17084511	17084649	0.09	0.1	0.22	0.2	0.1	0.08	0.08	0.1
chr16	17288449	17288640	0.15	0.16	0.25	0.28	0.24	0.35	0.39	0.46
chr16	17319517	17319675	0	0.01	0.26	0.02	0	0	0.01	0.06
chr16	17361530	17362075	0.14	0.17	0.26	0.27	0.18	0.18	0.17	0.24
chr16	17362273	17362914	0.27	0.23	0.27	0.31	0.26	0.23	0.26	0.31
chr16	17425828	17425959	0.14	0.16	0.25	0.28	0.17	0.17	0.18	0.2
chr16	17463509	17464049	0.19	0.26	0.35	0.28	0.2	0.19	0.21	0.23
chr16	17566082	17567012	0.14	0.2	0.27	0.26	0.18	0.16	0.17	0.16
chr16	17772157	17772572	0.16	0.15	0.23	0.21	0.11	0.08	0.1	0.11
chr16	18027205	18027393	0.19	0.16	0.32	0.28	0.25	0.18	0.17	0.15
chr16	18343214	18343631	0.09	0.1	0.16	0.17	0.07	0.1	0.1	0.09
chr16	18397563	18397789	0.5	0.49	0.6	0.57	0.56	0.49	0.57	0.52
chr16	18449009	18449121	0.25	0.26	0.41	0.51	0.14	0.13	0.07	0.07
chr16	18774669	18774974	0.18	0.18	0.26	0.27	0.15	0.18	0.24	0.22
chr16	18785775	18786371	0.25	0.23	0.28	0.28	0.25	0.22	0.27	0.24
chr16	19300444	19300889	0.19	0.23	0.3	0.31	0.26	0.28	0.37	0.33
chr16	19403240	19403440	0.26	0.27	0.32	0.31	0.26	0.27	0.29	0.28
chr16	19488112	19488488	0.12	0.14	0.26	0.18	0.13	0.16	0.2	0.15
chr16	19640747	19641031	0.16	0.26	0.32	0.28	0.26	0.22	0.26	0.25
chr16	20287830	20287920	0.12	0.14	0.41	0.46	0.12	0.24	0.29	0.27
chr16	21098152	21098373	0.13	0.14	0.18	0.2	0.09	0.13	0.18	0.14
chr16	21146211	21146718	0.16	0.17	0.23	0.23	0.12	0.11	0.14	0.1
chr16	21366434	21366744	0.13	0.1	0.16	0.18	0.05	0.05	0.05	0.08
chr16	21857860	21858352	0.23	0.2	0.33	0.31	0.19	0.16	0.18	0.2
chr16	21973388	21973625	0.27	0.31	0.44	0.46	0.28	0.27	0.43	0.35
chr16	22049269	22049750	0.14	0.14	0.25	0.24	0.18	0.19	0.2	0.23
chr16	22350649	22350915	0.36	0.42	0.59	0.56	0.46	0.38	0.52	0.46
chr17	286616	287125	0.2	0.2	0.24	0.27	0.2	0.19	0.21	0.23
chr17	309130	309387	0.19	0.2	0.25	0.27	0.2	0.19	0.21	0.23
chr17	475845	476219	0.19	0.19	0.29	0.24	0.18	0.2	0.2	0.2
chr17	501152	501830	0.19	0.2	0.25	0.24	0.18	0.19	0.23	0.21
chr17	510215	510726	0.21	0.22	0.27	0.28	0.21	0.23	0.24	0.23
chr17	574894	575699	0.2	0.19	0.25	0.25	0.2	0.22	0.22	0.2
chr17	1224625	1225050	0.26	0.28	0.32	0.33	0.32	0.4	0.4	0.42
chr17	1327089	1327585	0.09	0.27	0.34	0.26	0.16	0.15	0.24	0.24
chr17	1439001	1439540	0.16	0.16	0.22	0.22	0.15	0.12	0.14	0.18
chr17	1474821	1476606	0.31	0.29	0.33	0.36	0.3	0.27	0.32	0.33
chr17	3794157	3794489	0.17	0.19	0.22	0.27	0.14	0.13	0.17	0.16
chr17	4638192	4638460	0.39	0.46	0.48	0.5	0.38	0.44	0.6	0.44
chr17	4645586	4645689	0.22	0.22	0.32	0.32	0.21	0.24	0.3	0.3
chr17	4956438	4956927	0.17	0.18	0.26	0.23	0.18	0.17	0.17	0.17
chr17	5389104	5389447	0.17	0.18	0.24	0.24	0.16	0.15	0.17	0.17
chr17	5511752	5512195	0.39	0.37	0.43	0.47	0.31	0.36	0.41	0.36
chr17	5992754	5993037	0.26	0.22	0.41	0.4	0.28	0.36	0.23	0.37
chr17	6024356	6024780	0.22	0.2	0.3	0.29	0.13	0.13	0.22	0.15
chr17	6190560	6190864	0.45	0.47	0.6	0.55	0.4	0.34	0.47	0.44
chr17	6324879	6326036	0.38	0.36	0.41	0.44	0.39	0.39	0.42	0.48
chr17	6378891	6379518	0.19	0.33	0.37	0.39	0.32	0.26	0.33	0.36
chr17	6455879	6456555	0.28	0.24	0.54	0.47	0.28	0.38	0.45	0.37
chr17	6457282	6457668	0.13	0.11	0.21	0.2	0.09	0.09	0.12	0.08
chr17	7197931	7198530	0.17	0.2	0.28	0.24	0.15	0.14	0.18	0.2
chr17	7280111	7280223	0.09	0.13	0.28	0.29	0.11	0.07	0.09	0.12
chr17	7627569	7627951	0.35	0.3	0.42	0.38	0.17	0.19	0.21	0.24
chr17	7642483	7642890	0.28	0.42	0.54	0.49	0.37	0.48	0.45	0.48
chr17	7767412	7767809	0.18	0.27	0.31	0.33	0.12	0.09	0.11	0.16
chr17	8018558	8019195	0.22	0.23	0.29	0.34	0.41	0.35	0.37	0.38
chr17	9007171	9007537	0.33	0.42	0.45	0.43	0.39	0.39	0.4	0.48
chr17	9660350	9660441	0.13	0.12	0.17	0.21	0.04	0.09	0.09	0.09
chr17	9796273	9796502	0.17	0.17	0.21	0.23	0.14	0.18	0.15	0.18
chr17	10023673	10023986	0.11	0.13	0.2	0.18	0.11	0.11	0.13	0.12
chr17	10093025	10093441	0.18	0.17	0.23	0.25	0.19	0.18	0.2	0.2
chr17	11000606	11000833	0.19	0.2	0.3	0.23	0.25	0.25	0.3	0.28
chr17	11661169	11661498	0.27	0.26	0.3	0.34	0.19	0.2	0.2	0.24
chr17	12268156	12268511	0.11	0.07	0.17	0.18	0.05	0.05	0.08	0.09
chr17	12341772	12341922	0.18	0.25	0.23	0.28	0.21	0.2	0.24	0.29
chr17	12386824	12388293	0.26	0.26	0.32	0.35	0.28	0.25	0.29	0.3
chr17	12510831	12511098	0.25	0.23	0.35	0.35	0.2	0.29	0.3	0.31
chr17	12515339	12515812	0.33	0.34	0.39	0.41	0.29	0.33	0.37	0.31
chr17	12972948	12973162	0.13	0.08	0.14	0.27	0.07	0.11	0.1	0.08
chr17	13220629	13221178	0.14	0.15	0.23	0.2	0.15	0.16	0.15	0.16
chr17	13291990	13292169	0.16	0.22	0.3	0.32	0.25	0.23	0.32	0.29
chr17	13563780	13564495	0.17	0.16	0.24	0.24	0.12	0.12	0.17	0.16
chr17	14235727	14235915	0.18	0.21	0.29	0.25	0.15	0.15	0.17	0.18
chr17	14679401	14680032	0.17	0.16	0.25	0.23	0.18	0.17	0.19	0.14
chr17	15098353	15098769	0.18	0.21	0.24	0.24	0.18	0.19	0.19	0.2
chr17	15297255	15297364	0.11	0.13	0.31	0.24	0.13	0.1	0.18	0.09
chr17	16284116	16284239	0.17	0.19	0.27	0.28	0.08	0.14	0.12	0.14
chr17	16430623	16430761	0.22	0.18	0.27	0.4	0.16	0.15	0.18	0.19
chr17	17033474	17033733	0.2	0.21	0.24	0.24	0.17	0.17	0.18	0.19
chr17	17097578	17098286	0.16	0.14	0.22	0.22	0.15	0.15	0.16	0.15
chr17	17352621	17352915	0.26	0.23	0.43	0.39	0.21	0.19	0.34	0.27
chr17	17423567	17423936	0.07	0.09	0.24	0.29	0.2	0.07	0.2	0.11
chr17	17848687	17849321	0.26	0.27	0.35	0.36	0.24	0.27	0.29	0.31
chr18	23604	23903	0.09	0.08	0.17	0.15	0.09	0.11	0.12	0.12
chr18	2065135	2065953	0.46	0.42	0.56	0.51	0.42	0.47	0.41	0.47
chr18	2401549	2401805	0.19	0.15	0.22	0.23	0.18	0.18	0.18	0.17
chr18	2543068	2543250	0.35	0.33	0.43	0.37	0.32	0.32	0.35	0.35
chr18	3150062	3150224	0.35	0.35	0.66	0.62	0.53	0.51	0.63	0.59
chr18	3182596	3182781	0.36	0.51	0.56	0.64	0.33	0.47	0.45	0.5
chr18	3305071	3306140	0.09	0.11	0.16	0.16	0.16	0.16	0.2	0.21
chr18	5047043	5047410	0.41	0.53	0.59	0.53	0.48	0.41	0.48	0.53
chr18	5289857	5290430	0.25	0.33	0.36	0.38	0.19	0.18	0.19	0.23
chr18	5339890	5340128	0.46	0.46	0.64	0.64	0.53	0.62	0.66	0.69
chr18	5475048	5475451	0.22	0.27	0.36	0.37	0.22	0.18	0.28	0.21
chr18	5581227	5581713	0.4	0.41	0.57	0.59	0.45	0.55	0.6	0.58
chr18	5685942	5686293	0.28	0.25	0.35	0.35	0.22	0.2	0.23	0.25
chr18	5842551	5842859	0.28	0.25	0.35	0.37	0.21	0.24	0.28	0.21
chr18	5929852	5930559	0.13	0.17	0.25	0.24	0.09	0.1	0.15	0.14
chr18	6762376	6762766	0.37	0.42	0.45	0.43	0.32	0.24	0.39	0.34
chr18	6763452	6763551	0.06	0.15	0.25	0.37	0.04	0.12	0.12	0.05
chr18	6924981	6925531	0.27	0.28	0.37	0.34	0.26	0.24	0.24	0.28
chr18	7159209	7159410	0.13	0.17	0.21	0.29	0.14	0.15	0.18	0.13
chr18	7213321	7213552	0.16	0.2	0.25	0.23	0.21	0.21	0.21	0.21
chr18	7586172	7586439	0.03	0.04	0.13	0.15	0.05	0.06	0.13	0.05
chr18	8013218	8013531	0.14	0.12	0.16	0.21	0.16	0.17	0.14	0.15
chr18	8533475	8533863	0.13	0.22	0.32	0.37	0.26	0.24	0.38	0.28
chr18	9082225	9082431	0.15	0.2	0.31	0.21	0.19	0.2	0.19	0.18
chr18	9563790	9564099	0.15	0.19	0.21	0.25	0.1	0.1	0.11	0.12
chr18	9890557	9890895	0.11	0.1	0.13	0.15	0.07	0.07	0.1	0.11
chr18	11756508	11756909	0.17	0.16	0.28	0.25	0.18	0.2	0.18	0.23
chr18	12452712	12453444	0.34	0.31	0.53	0.56	0.29	0.28	0.43	0.29
chr18	12454055	12454699	0.29	0.26	0.37	0.43	0.22	0.22	0.36	0.25
chr18	12823465	12823820	0.21	0.2	0.28	0.26	0.21	0.2	0.21	0.22
chr18	13083714	13084090	0.3	0.31	0.36	0.35	0.28	0.29	0.28	0.28
chr18	14112146	14112480	0.35	0.27	0.43	0.56	0.48	0.52	0.54	0.53
chr18	14446486	14446685	0.18	0.18	0.26	0.28	0.23	0.15	0.19	0.2
chr18	14473125	14473486	0.45	0.37	0.57	0.59	0.56	0.48	0.55	0.65
chr18	14651457	14651649	0.22	0.17	0.33	0.3	0.16	0.2	0.25	0.23
chr18	14817111	14817760	0.19	0.18	0.21	0.25	0.19	0.17	0.22	0.21
chr18	15415140	15415624	0.16	0.16	0.2	0.23	0.15	0.17	0.17	0.17
chr18	15710076	15710279	0.16	0.15	0.24	0.24	0.19	0.17	0.17	0.19
chr18	16280229	16280409	0.14	0.17	0.22	0.27	0.14	0.18	0.17	0.19
chr18	16327910	16328471	0.15	0.15	0.18	0.2	0.15	0.16	0.16	0.16
chr18	17827837	17827935	0.08	0.11	0.28	0.23	0.06	0.11	0.14	0.13
chr18	18066903	18067242	0.3	0.32	0.3	0.39	0.22	0.24	0.25	0.31
chr18	18070253	18070497	0.19	0.19	0.21	0.25	0.2	0.19	0.21	0.21
chr18	18155766	18156319	0.19	0.21	0.3	0.26	0.24	0.21	0.2	0.23
chr18	18256309	18256832	0.23	0.21	0.29	0.3	0.16	0.19	0.21	0.2
chr18	18337896	18338438	0.15	0.12	0.2	0.2	0.14	0.13	0.15	0.13
chr18	18456943	18457156	0.18	0.14	0.26	0.23	0.16	0.15	0.18	0.16
chr18	18462337	18462590	0.25	0.27	0.4	0.4	0.22	0.22	0.21	0.17
chr18	18535036	18535235	0.21	0.2	0.32	0.23	0.22	0.23	0.22	0.3
chr18	18548676	18548834	0.12	0.1	0.18	0.16	0.14	0.08	0.11	0.09
chr18	18565263	18565608	0.22	0.24	0.28	0.29	0.23	0.23	0.26	0.27
chr18	18566190	18566376	0.18	0.19	0.27	0.26	0.18	0.18	0.24	0.24
chr18	18686992	18687465	0.21	0.21	0.26	0.31	0.19	0.2	0.22	0.2
chr18	18728876	18729451	0.16	0.16	0.2	0.2	0.12	0.14	0.17	0.17
chr18	18747914	18748137	0.24	0.24	0.29	0.32	0.24	0.24	0.26	0.26
chr18	18985056	18985542	0.18	0.21	0.27	0.23	0.12	0.14	0.15	0.13
chr18	19127560	19127911	0.31	0.29	0.36	0.33	0.36	0.34	0.32	0.41
chr18	19183648	19184322	0.24	0.25	0.3	0.32	0.25	0.25	0.37	0.29
chr18	19313987	19314225	0.1	0.1	0.11	0.17	0.1	0.11	0.1	0.11
chr18	19471326	19471413	0.16	0.16	0.29	0.28	0.18	0.17	0.22	0.15
chr18	19876019	19876141	0.13	0.2	0.32	0.25	0.17	0.16	0.26	0.2
chr18	19907364	19907696	0.26	0.24	0.32	0.29	0.2	0.21	0.23	0.24
chr18	19965466	19965636	0.08	0.1	0.15	0.19	0.05	0.01	0.06	0.04
chr18	20040217	20040365	0.3	0.3	0.31	0.39	0.28	0.24	0.32	0.27
chr18	20217023	20217329	0.03	0.08	0.14	0.1	0.06	0.05	0.09	0.11
chr18	20225514	20225774	0.07	0.05	0.15	0.12	0.09	0.09	0.08	0.09
chr18	20226478	20226917	0.18	0.2	0.23	0.24	0.18	0.18	0.18	0.18
chr18	20306458	20307245	0.16	0.16	0.24	0.21	0.12	0.1	0.15	0.14
chr18	20395659	20395890	0.22	0.23	0.27	0.27	0.21	0.19	0.2	0.21
chr18	20398333	20398662	0.21	0.22	0.31	0.29	0.23	0.23	0.23	0.24
chr18	20625447	20626093	0.12	0.16	0.19	0.2	0.15	0.16	0.18	0.17
chr18	20651506	20651879	0.17	0.21	0.28	0.25	0.16	0.2	0.21	0.19
chr18	20720815	20721213	0.42	0.46	0.53	0.54	0.36	0.42	0.4	0.48
chr18	20959356	20960725	0.29	0.33	0.42	0.37	0.34	0.32	0.34	0.4
chr18	21141246	21141786	0.1	0.12	0.21	0.2	0.1	0.09	0.1	0.11
chr18	21283244	21284477	0.2	0.24	0.28	0.28	0.2	0.22	0.24	0.22
chr18	21317807	21318679	0.33	0.3	0.35	0.36	0.31	0.29	0.34	0.3
chr18	21319706	21320059	0.23	0.24	0.3	0.29	0.24	0.22	0.27	0.28
chr18	21323572	21323797	0.24	0.24	0.34	0.31	0.24	0.24	0.23	0.25
chr18	21432969	21433243	0.23	0.33	0.38	0.41	0.31	0.33	0.47	0.44
chr18	21576387	21576707	0.19	0.18	0.31	0.37	0.22	0.24	0.38	0.22
chr18	21659886	21660356	0.18	0.22	0.25	0.26	0.14	0.14	0.14	0.12
chr18	22169059	22169929	0.12	0.16	0.2	0.17	0.14	0.11	0.16	0.15
chr18	22465491	22465883	0.28	0.25	0.32	0.37	0.26	0.33	0.33	0.34
chr18	22668284	22669506	0.26	0.25	0.29	0.31	0.24	0.24	0.25	0.28
chr18	23000046	23000534	0.2	0.18	0.27	0.28	0.26	0.24	0.3	0.28
chr18	23090524	23091000	0.12	0.13	0.19	0.17	0.09	0.11	0.13	0.11
chr18	23522673	23523216	0.11	0.11	0.19	0.2	0.11	0.1	0.14	0.14
chr18	23552591	23553279	0.13	0.15	0.2	0.2	0.14	0.15	0.18	0.17
chr18	23869204	23869752	0.4	0.35	0.39	0.48	0.34	0.3	0.36	0.35
chr18	23928961	23929040	0.09	0.04	0.23	0.14	0.09	0.07	0.08	0.15
chr18	24062135	24062520	0.24	0.24	0.29	0.31	0.23	0.26	0.24	0.24
chr18	24072021	24072143	0.26	0.33	0.34	0.43	0.28	0.28	0.31	0.31
chr18	24807831	24808779	0.19	0.18	0.27	0.25	0.19	0.16	0.21	0.18
chr18	25237372	25237901	0.18	0.17	0.23	0.26	0.18	0.18	0.15	0.2
chr18	25241566	25242143	0.14	0.11	0.19	0.23	0.12	0.12	0.14	0.17
chr18	25359569	25360094	0.41	0.37	0.48	0.44	0.41	0.39	0.45	0.43
chr18	25366628	25366839	0.2	0.24	0.28	0.31	0.2	0.17	0.26	0.24
chr18	25448859	25449114	0.18	0.19	0.25	0.27	0.17	0.21	0.2	0.25
chr18	25747343	25747789	0.2	0.19	0.23	0.25	0.12	0.19	0.21	0.17
chr18	25815085	25815408	0.18	0.19	0.31	0.27	0.13	0.16	0.21	0.21
chr18	25944125	25944241	0.18	0.14	0.28	0.3	0.14	0.16	0.18	0.17
chr18	26081568	26081762	0.1	0.13	0.24	0.27	0.05	0.06	0.21	0.12
chr18	26174006	26174160	0.34	0.38	0.48	0.55	0.41	0.38	0.41	0.43
chr18	26188869	26189125	0.47	0.46	0.65	0.55	0.45	0.49	0.51	0.57
chr18	26274758	26275408	0.18	0.23	0.26	0.29	0.26	0.19	0.29	0.26
chr18	26317458	26318390	0.15	0.14	0.2	0.21	0.14	0.1	0.14	0.15
chr18	26814713	26815226	0.25	0.25	0.3	0.34	0.17	0.2	0.22	0.2
chr18	27106105	27106650	0.19	0.21	0.24	0.28	0.19	0.21	0.22	0.18
chr18	27402772	27403483	0.29	0.28	0.32	0.33	0.29	0.29	0.32	0.31
chr18	27702102	27702361	0.28	0.27	0.39	0.35	0.26	0.26	0.33	0.34
chr18	27794582	27794761	0.16	0.13	0.23	0.23	0.16	0.13	0.17	0.12
chr18	28562207	28562665	0.1	0.1	0.16	0.17	0.12	0.09	0.1	0.09
chr18	28657832	28658050	0.1	0.07	0.11	0.14	0.02	0.03	0.04	0.03
chr18	28658317	28658666	0.39	0.43	0.48	0.51	0.44	0.45	0.53	0.47
chr18	28671964	28672052	0.16	0.2	0.36	0.38	0.19	0.2	0.25	0.15
chr18	28908174	28908601	0.21	0.23	0.29	0.31	0.18	0.17	0.24	0.23
chr18	28929462	28930259	0.24	0.28	0.37	0.33	0.23	0.27	0.31	0.28
chr18	28962889	28963895	0.24	0.21	0.29	0.31	0.24	0.27	0.31	0.28
chr18	29056031	29056170	0.29	0.35	0.43	0.36	0.42	0.34	0.39	0.43
chr18	29144576	29144968	0.16	0.15	0.24	0.2	0.19	0.21	0.27	0.25
chr18	29465736	29465965	0.2	0.26	0.35	0.24	0.25	0.21	0.31	0.24
chr18	29937727	29938137	0.21	0.24	0.29	0.27	0.2	0.19	0.22	0.22
chr18	29985563	29986039	0.16	0.17	0.25	0.22	0.16	0.13	0.17	0.17
chr18	29986576	29987255	0.21	0.22	0.26	0.25	0.18	0.19	0.2	0.21
chr18	30793939	30794085	0.06	0.05	0.14	0.11	0.06	0.04	0.12	0.08
chr18	31654042	31654339	0.18	0.18	0.22	0.27	0.11	0.08	0.21	0.15
chr18	31881361	31881813	0.46	0.45	0.55	0.5	0.43	0.41	0.49	0.45
chr18	33334461	33334678	0.52	0.59	0.64	0.62	0.6	0.6	0.59	0.6
chr18	33581776	33581894	0.1	0.13	0.19	0.24	0.1	0.08	0.17	0.09
chr18	34187620	34187829	0.17	0.2	0.25	0.27	0.16	0.21	0.24	0.2
chr18	34378226	34379069	0.27	0.28	0.33	0.34	0.27	0.27	0.3	0.27
chr18	34423114	34423267	0.2	0.32	0.35	0.39	0.2	0.16	0.25	0.31
chr18	34750575	34750944	0.27	0.29	0.35	0.33	0.28	0.28	0.3	0.28
chr18	34898537	34899099	0.28	0.27	0.34	0.37	0.24	0.28	0.35	0.31
chr19	175693	176041	0.11	0.12	0.19	0.16	0.13	0.12	0.13	0.12
chr19	319324	319528	0.12	0.14	0.22	0.2	0.12	0.13	0.13	0.11
chr19	696092	696474	0.21	0.21	0.34	0.29	0.16	0.12	0.14	0.13
chr19	707310	707758	0.17	0.17	0.27	0.3	0.18	0.17	0.15	0.22
chr19	841512	842150	0.3	0.33	0.36	0.41	0.3	0.3	0.27	0.3
chr19	951432	951577	0.37	0.32	0.46	0.48	0.43	0.44	0.47	0.41
chr19	1011348	1011393	0.15	0.15	0.28	0.32	0.2	0.18	0.22	0.24
chr19	1062229	1062585	0.32	0.44	0.47	0.44	0.41	0.41	0.44	0.52
chr19	1063908	1064150	0.43	0.33	0.48	0.54	0.41	0.4	0.39	0.49
chr19	1066458	1067095	0.28	0.22	0.32	0.33	0.25	0.29	0.3	0.29
chr19	1210851	1211500	0.29	0.36	0.45	0.4	0.3	0.32	0.3	0.38
chr19	1386437	1386636	0.35	0.3	0.46	0.41	0.25	0.23	0.28	0.32
chr19	1449933	1450736	0.23	0.26	0.3	0.28	0.27	0.27	0.31	0.3
chr19	1669809	1670142	0.22	0.2	0.27	0.25	0.2	0.17	0.24	0.21
chr19	1885506	1886100	0.32	0.3	0.37	0.4	0.35	0.33	0.36	0.37
chr19	2059173	2059599	0.15	0.15	0.23	0.24	0.23	0.16	0.25	0.17
chr19	2137313	2137530	0.66	0.7	0.84	0.87	0.84	0.85	0.88	0.91
chr19	2485638	2486073	0.23	0.31	0.42	0.53	0.31	0.33	0.37	0.44
chr19	2864000	2864381	0.06	0.09	0.15	0.19	0.09	0.08	0.11	0.09
chr19	3275406	3275547	0.35	0.36	0.53	0.57	0.39	0.36	0.52	0.55
chr19	3465177	3465579	0.21	0.25	0.29	0.32	0.24	0.22	0.31	0.24
chr19	3806462	3806796	0.33	0.35	0.4	0.4	0.38	0.31	0.36	0.39
chr19	4195678	4196230	0.15	0.14	0.19	0.19	0.14	0.13	0.14	0.12
chr19	4198569	4198768	0.29	0.29	0.43	0.5	0.21	0.26	0.31	0.34
chr19	4472456	4472887	0.39	0.38	0.4	0.45	0.37	0.39	0.38	0.38
chr19	4600743	4600837	0.19	0.17	0.27	0.27	0.2	0.17	0.2	0.18
chr19	4854539	4854768	0.26	0.25	0.32	0.31	0.2	0.24	0.27	0.27
chr19	4915723	4916156	0.21	0.23	0.28	0.28	0.21	0.17	0.18	0.21
chr19	5069286	5070140	0.24	0.27	0.37	0.4	0.27	0.27	0.36	0.27
chr19	5094379	5094835	0.28	0.21	0.3	0.34	0.21	0.26	0.26	0.29
chr19	5155342	5155648	0.3	0.27	0.45	0.4	0.37	0.37	0.37	0.36
chr19	5215024	5215262	0.23	0.31	0.38	0.5	0.16	0.12	0.14	0.19
chr19	5337686	5337987	0.31	0.26	0.35	0.38	0.3	0.33	0.41	0.34
chr19	5364020	5364760	0.31	0.35	0.44	0.41	0.34	0.35	0.36	0.43
chr19	5393837	5394880	0.34	0.34	0.41	0.38	0.3	0.28	0.31	0.3
chr19	5519856	5520220	0.31	0.24	0.35	0.4	0.15	0.13	0.08	0.09
chr19	6065534	6065630	0.26	0.29	0.33	0.34	0.32	0.26	0.28	0.29
chr19	6139212	6139530	0.19	0.22	0.27	0.3	0.23	0.2	0.2	0.29
chr19	6140061	6140524	0.25	0.26	0.32	0.3	0.22	0.23	0.26	0.26
chr19	6952340	6952522	0.1	0.09	0.22	0.17	0.36	0.29	0.18	0.36
chr19	7063706	7063987	0.24	0.2	0.32	0.27	0.27	0.22	0.32	0.3
chr19	7065593	7066082	0.19	0.22	0.32	0.27	0.16	0.16	0.27	0.2
chr19	7173823	7174113	0.36	0.18	0.39	0.35	0.12	0.11	0.16	0.17
chr19	7297870	7298089	0.07	0.05	0.19	0.2	0.07	0.11	0.14	0.1
chr19	7503082	7503599	0.16	0.16	0.26	0.26	0.18	0.21	0.2	0.21
chr19	7959058	7959351	0.18	0.25	0.34	0.39	0.19	0.22	0.28	0.28
chr19	8332709	8333139	0.15	0.13	0.22	0.21	0.17	0.13	0.16	0.14
chr19	8454535	8454687	0.17	0.18	0.24	0.21	0.14	0.15	0.16	0.2
chr19	8455862	8456173	0.36	0.31	0.36	0.4	0.24	0.25	0.27	0.3
chr19	8770774	8771209	0.22	0.26	0.27	0.3	0.28	0.26	0.25	0.25
chr19	8859075	8859810	0.41	0.41	0.48	0.48	0.41	0.41	0.46	0.45
chr19	9059826	9059885	0.11	0.11	0.24	0.29	0.09	0.1	0.11	0.1
chr19	9414899	9415104	0.2	0.17	0.38	0.37	0.14	0.06	0.16	0.17
chr19	9438924	9439211	0.09	0.1	0.16	0.15	0.11	0.09	0.09	0.09
chr19	10053256	10053445	0.27	0.21	0.38	0.48	0.17	0.25	0.38	0.3
chr19	10451151	10451613	0.12	0.13	0.18	0.2	0.13	0.13	0.13	0.11
chr19	10824283	10824821	0.23	0.18	0.34	0.29	0.31	0.28	0.31	0.32
chr19	13167640	13168228	0.33	0.36	0.41	0.4	0.31	0.32	0.35	0.35
chr19	13226742	13227038	0.13	0.13	0.27	0.2	0.14	0.15	0.18	0.16
chr19	13234409	13235286	0.23	0.24	0.31	0.35	0.21	0.21	0.26	0.23
chr19	13267533	13268006	0.44	0.5	0.58	0.55	0.36	0.32	0.49	0.44
chr19	13294226	13294649	0.28	0.32	0.34	0.35	0.29	0.3	0.31	0.3
chr19	13817402	13817771	0.19	0.11	0.34	0.23	0.1	0.06	0.07	0.09
chr19	13872705	13872933	0.06	0.05	0.14	0.13	0.09	0.11	0.14	0.09
chr19	13950814	13951130	0.1	0.11	0.15	0.14	0.09	0.08	0.08	0.1
chr19	13961396	13962048	0.11	0.11	0.16	0.17	0.1	0.09	0.12	0.11
chr19	14491228	14491499	0.36	0.3	0.51	0.46	0.31	0.31	0.36	0.43
chr19	14904500	14904935	0.15	0.16	0.21	0.21	0.14	0.13	0.16	0.15
chr19	15310763	15310971	0.05	0.08	0.11	0.16	0.06	0.06	0.04	0.05
chr19	16505321	16505559	0.11	0.1	0.15	0.16	0.13	0.13	0.15	0.13
chr19	16664984	16665123	0.07	0.12	0.19	0.2	0.09	0.1	0.17	0.17
chr19	16998977	16999516	0.28	0.25	0.31	0.28	0.24	0.24	0.26	0.27
chr19	17202938	17203146	0.12	0.08	0.17	0.22	0.15	0.2	0.3	0.24
chr19	17386960	17387093	0.02	0.04	0.12	0.13	0.02	0.11	0.03	0.07
chr19	17420990	17421248	0.14	0.08	0.21	0.2	0.14	0.15	0.17	0.15
chr19	17466552	17466794	0.17	0.18	0.22	0.21	0.16	0.16	0.18	0.16
chr19	17803667	17804103	0.28	0.21	0.35	0.38	0.32	0.34	0.37	0.37
chr19	17807447	17807574	0.39	0.39	0.56	0.55	0.58	0.43	0.45	0.6
chr19	18831288	18831492	0.15	0.15	0.25	0.29	0.29	0.22	0.28	0.29
chr19	19274713	19274856	0.14	0.13	0.2	0.21	0.15	0.12	0.15	0.18
chr19	19435375	19435500	0.14	0.16	0.28	0.24	0.13	0.18	0.18	0.13
chr19	19521157	19521446	0.43	0.64	0.65	0.62	0.64	0.62	0.57	0.67
chr19	19744388	19744600	0.24	0.26	0.33	0.37	0.27	0.28	0.28	0.26
chr19	19937861	19938137	0.09	0.1	0.15	0.18	0.05	0.07	0.11	0.1
chr19	19996635	19996849	0.07	0.1	0.18	0.17	0.08	0.05	0.14	0.08
chr19	20159750	20160197	0.25	0.26	0.31	0.3	0.25	0.29	0.25	0.28
chr19	20424040	20424455	0.22	0.24	0.36	0.32	0.21	0.26	0.27	0.32
chr19	20829250	20829860	0.3	0.28	0.36	0.36	0.27	0.26	0.31	0.27
chr19	21213596	21213890	0.18	0.24	0.34	0.28	0.18	0.24	0.23	0.23
chr19	22419932	22420266	0.17	0.17	0.23	0.24	0.2	0.18	0.22	0.21
chr19	22577413	22577694	0.2	0.21	0.33	0.4	0.22	0.18	0.22	0.29
chr19	22792811	22793017	0.03	0.04	0.28	0.12	0.08	0.04	0.07	0.09
chr19	23222642	23223273	0.23	0.23	0.32	0.3	0.27	0.26	0.27	0.27
chr19	23365200	23365921	0.21	0.24	0.29	0.3	0.24	0.23	0.28	0.27
chr19	23697649	23697851	0.27	0.26	0.5	0.46	0.36	0.27	0.41	0.36
chr19	23946702	23947134	0.1	0.1	0.16	0.15	0.13	0.12	0.13	0.11
chr19	24049141	24049585	0.3	0.34	0.48	0.46	0.4	0.34	0.42	0.38
chr19	24265708	24266078	0.04	0.04	0.1	0.11	0.06	0.01	0.07	0.04
chr19	24324955	24325342	0.31	0.3	0.34	0.4	0.24	0.27	0.32	0.29

## Sheet: skin-specific mCHH-hyper-DMRs
chr	start	end	pulp immature rep1	pulp immature rep2	pulp ripe rep1	pulp ripe rep2	skin immature rep1	skin immature rep2	skin ripe rep1	skin ripe rep2
chr01	62456	63580	0.37	0.36	0.4	0.42	0.31	0.3	0.36	0.35
chr01	198267	198592	0.4	0.32	0.48	0.51	0.3	0.21	0.45	0.42
chr01	921847	922050	0.23	0.25	0.23	0.23	0.26	0.22	0.43	0.38
chr01	936942	937547	0.47	0.43	0.5	0.49	0.41	0.37	0.48	0.52
chr01	1057012	1057428	0.51	0.49	0.56	0.54	0.47	0.37	0.51	0.55
chr01	2100220	2100858	0.6	0.6	0.66	0.68	0.57	0.6	0.68	0.68
chr01	2523663	2523805	0.27	0.24	0.27	0.24	0.21	0.16	0.26	0.26
chr01	3138309	3138470	0.24	0.25	0.33	0.27	0.13	0.16	0.19	0.24
chr01	3165641	3166264	0.25	0.32	0.38	0.32	0.34	0.26	0.42	0.43
chr01	3519858	3520051	0.43	0.36	0.49	0.32	0.29	0.33	0.4	0.41
chr01	3605156	3605362	0.23	0.26	0.29	0.24	0.14	0.18	0.29	0.26
chr01	3608603	3608975	0.26	0.35	0.36	0.33	0.27	0.26	0.4	0.45
chr01	3644529	3644918	0.2	0.21	0.21	0.26	0.16	0.11	0.2	0.22
chr01	4175111	4175528	0.37	0.44	0.42	0.47	0.38	0.35	0.5	0.49
chr01	4944132	4944264	0.29	0.28	0.29	0.28	0.13	0.18	0.34	0.27
chr01	5752413	5752523	0.22	0.21	0.25	0.32	0.14	0.22	0.51	0.23
chr01	7226242	7226283	0.18	0.23	0.43	0.2	0.21	0.14	0.51	0.65
chr01	7552054	7552226	0.66	0.69	0.61	0.6	0.37	0.44	0.6	0.6
chr01	7928316	7928992	0.18	0.23	0.24	0.3	0.18	0.14	0.24	0.23
chr01	8704220	8704906	0.26	0.29	0.3	0.3	0.26	0.26	0.38	0.34
chr01	8711229	8711415	0.2	0.15	0.23	0.22	0.13	0.12	0.25	0.17
chr01	9078554	9078787	0.21	0.26	0.29	0.3	0.25	0.18	0.3	0.33
chr01	9847351	9847571	0.23	0.2	0.29	0.22	0.14	0.14	0.21	0.2
chr01	10761410	10761754	0.13	0.14	0.2	0.18	0.14	0.16	0.23	0.24
chr01	10875239	10875565	0.59	0.64	0.65	0.63	0.26	0.36	0.49	0.44
chr01	11099471	11099676	0.24	0.24	0.21	0.26	0.13	0.17	0.21	0.23
chr01	11594094	11594399	0.23	0.19	0.19	0.24	0.13	0.13	0.28	0.21
chr01	12391537	12391963	0.23	0.29	0.28	0.33	0.22	0.2	0.33	0.29
chr01	12750240	12750699	0.17	0.3	0.26	0.39	0.21	0.17	0.33	0.32
chr01	13193449	13194219	0.34	0.35	0.34	0.36	0.21	0.28	0.38	0.37
chr01	14407681	14408247	0.17	0.17	0.19	0.19	0.14	0.14	0.21	0.2
chr01	15949196	15949411	0.23	0.19	0.24	0.2	0.11	0.11	0.2	0.23
chr01	16748717	16749454	0.19	0.2	0.23	0.24	0.23	0.27	0.27	0.35
chr01	18904119	18904567	0.24	0.28	0.24	0.3	0.2	0.23	0.27	0.27
chr01	19230775	19231031	0.08	0.14	0.1	0.13	0.05	0.06	0.13	0.14
chr01	19241351	19241716	0.51	0.47	0.49	0.5	0.32	0.3	0.39	0.32
chr01	19317270	19317678	0.14	0.14	0.19	0.17	0.11	0.12	0.17	0.18
chr01	20208535	20208644	0.67	0.88	0.82	0.79	0.28	0.23	0.44	0.46
chr01	20211515	20211701	0.26	0.27	0.28	0.37	0.16	0.17	0.24	0.25
chr01	22006674	22007081	0.13	0.15	0.11	0.12	0.12	0.1	0.22	0.21
chr01	22757802	22758200	0.33	0.29	0.3	0.37	0.21	0.21	0.29	0.33
chr01	22808794	22809103	0.29	0.34	0.35	0.32	0.17	0.18	0.26	0.24
chr01	23127530	23127873	0.37	0.38	0.45	0.4	0.33	0.31	0.43	0.51
chr01	23136963	23137681	0.5	0.52	0.53	0.52	0.47	0.43	0.56	0.57
chr01	23154471	23155153	0.37	0.36	0.4	0.42	0.36	0.35	0.47	0.42
chr01	23231753	23232143	0.21	0.23	0.27	0.26	0.2	0.21	0.34	0.32
chr01	23245938	23246372	0.21	0.21	0.32	0.27	0.06	0.08	0.1	0.13
chr01	23311577	23312336	0.29	0.33	0.33	0.32	0.24	0.25	0.32	0.3
chr01	24114888	24115489	0.29	0.36	0.4	0.3	0.29	0.3	0.39	0.31
chr01	24130966	24131046	0.22	0.38	0.53	0.36	0.1	0.27	0.57	0.28
chr02	3435274	3435346	0.03	0.08	0.07	0.14	0.03	0.01	0.1	0.15
chr02	4298435	4298525	0.56	0.51	0.71	0.66	0.51	0.24	0.69	0.81
chr02	5312062	5312245	0.32	0.36	0.39	0.39	0.04	0.07	0.18	0.09
chr02	5894116	5894753	0.23	0.24	0.31	0.25	0.22	0.2	0.28	0.25
chr02	6311253	6311408	0.19	0.14	0.21	0.2	0.12	0.09	0.19	0.14
chr02	6336159	6336644	0.37	0.31	0.36	0.36	0.3	0.36	0.4	0.38
chr02	6344013	6344372	0.3	0.32	0.28	0.33	0.27	0.32	0.35	0.31
chr02	6582327	6582673	0.22	0.3	0.2	0.29	0.12	0.12	0.21	0.22
chr02	6711026	6711333	0.26	0.25	0.32	0.32	0.2	0.28	0.32	0.36
chr02	7110569	7111130	0.2	0.23	0.19	0.24	0.11	0.1	0.23	0.15
chr02	7994854	7995384	0.23	0.19	0.28	0.26	0.16	0.19	0.24	0.22
chr02	8163339	8163525	0.2	0.32	0.39	0.35	0.15	0.14	0.3	0.32
chr02	8249789	8250349	0.23	0.21	0.26	0.26	0.2	0.18	0.24	0.25
chr02	8564022	8564353	0.26	0.26	0.25	0.25	0.21	0.21	0.24	0.28
chr02	8964960	8965202	0.24	0.3	0.34	0.33	0.29	0.23	0.38	0.33
chr02	9036659	9037015	0.52	0.51	0.59	0.6	0.45	0.46	0.61	0.66
chr02	9722512	9722680	0.17	0.16	0.22	0.19	0.14	0.13	0.21	0.24
chr02	11144697	11144897	0.12	0.09	0.15	0.16	0.07	0.11	0.17	0.22
chr02	11209685	11209962	0.26	0.25	0.29	0.28	0.21	0.22	0.29	0.29
chr02	13031767	13032183	0.17	0.1	0.23	0.19	0.17	0.09	0.21	0.21
chr02	13144015	13144148	0.69	0.69	0.66	0.66	0.54	0.41	0.87	0.76
chr02	13160535	13161217	0.32	0.32	0.4	0.38	0.32	0.29	0.37	0.35
chr02	14039169	14039497	0.26	0.33	0.3	0.32	0.29	0.26	0.34	0.31
chr02	14269555	14270131	0.35	0.4	0.37	0.46	0.32	0.29	0.38	0.32
chr02	14320357	14320850	0.11	0.22	0.21	0.2	0.1	0.09	0.16	0.22
chr02	14321899	14322193	0.2	0.2	0.16	0.17	0.12	0.11	0.18	0.25
chr02	14503561	14503890	0.16	0.18	0.17	0.24	0.13	0.1	0.16	0.21
chr02	15239106	15239290	0.15	0.17	0.17	0.21	0.07	0.1	0.13	0.13
chr02	15444599	15444779	0.3	0.32	0.42	0.33	0.07	0.13	0.5	0.39
chr02	15460912	15461428	0.12	0.15	0.16	0.16	0.09	0.11	0.17	0.16
chr02	15703459	15704126	0.19	0.23	0.22	0.21	0.16	0.15	0.22	0.22
chr02	15709808	15709965	0.27	0.19	0.26	0.18	0.12	0.07	0.19	0.25
chr02	15710480	15711010	0.17	0.15	0.17	0.2	0.11	0.12	0.19	0.22
chr02	15761723	15761755	0.35	0.63	0.46	0.58	0.42	0.39	0.74	0.62
chr02	15815125	15815345	0.27	0.28	0.3	0.31	0.24	0.27	0.34	0.32
chr02	16102265	16102642	0.3	0.31	0.34	0.33	0.27	0.32	0.37	0.39
chr02	16202629	16202960	0.11	0.14	0.1	0.18	0.11	0.1	0.16	0.17
chr02	16208415	16208702	0.21	0.26	0.21	0.25	0.19	0.22	0.27	0.28
chr02	16358274	16358874	0.12	0.15	0.18	0.14	0.16	0.16	0.22	0.21
chr02	16456044	16456221	0.21	0.21	0.35	0.36	0.11	0.22	0.35	0.41
chr02	16510011	16510208	0.14	0.22	0.17	0.26	0.11	0.14	0.27	0.2
chr02	16527067	16527392	0.35	0.44	0.53	0.51	0.38	0.37	0.54	0.5
chr02	16784373	16784917	0.25	0.25	0.29	0.31	0.22	0.2	0.25	0.26
chr02	16805193	16805899	0.17	0.17	0.18	0.2	0.14	0.14	0.22	0.17
chr02	16854103	16854305	0.4	0.34	0.45	0.42	0.27	0.38	0.48	0.39
chr02	16870247	16870635	0.25	0.28	0.34	0.3	0.23	0.22	0.31	0.29
chr02	16888991	16889656	0.25	0.3	0.28	0.27	0.25	0.27	0.32	0.31
chr02	17058497	17058881	0.22	0.24	0.23	0.29	0.14	0.14	0.24	0.17
chr02	17242755	17243077	0.32	0.3	0.36	0.41	0.28	0.19	0.52	0.51
chr02	17322307	17322566	0.61	0.65	0.62	0.72	0.48	0.38	0.54	0.5
chr02	17687267	17687432	0.12	0.15	0.15	0.16	0.09	0.1	0.19	0.15
chr02	18476619	18476707	0.13	0.21	0.23	0.23	0.14	0.1	0.44	0.24
chr02	18479017	18479284	0.21	0.26	0.27	0.22	0.2	0.17	0.3	0.28
chr02	18479591	18480212	0.21	0.2	0.22	0.22	0.18	0.17	0.23	0.22
chr02	18497972	18498553	0.23	0.27	0.31	0.33	0.19	0.19	0.29	0.21
chr02	18690898	18691135	0.17	0.24	0.28	0.23	0.17	0.17	0.23	0.27
chr03	1458608	1458830	0.19	0.21	0.34	0.28	0.22	0.15	0.38	0.37
chr03	2349548	2350083	0.34	0.32	0.35	0.35	0.35	0.28	0.43	0.38
chr03	3735510	3735814	0.47	0.37	0.46	0.57	0.28	0.36	0.51	0.51
chr03	4103903	4104544	0.34	0.32	0.33	0.36	0.23	0.27	0.32	0.29
chr03	5197998	5198402	0.36	0.5	0.43	0.51	0.35	0.31	0.4	0.47
chr03	5741389	5742249	0.26	0.27	0.3	0.3	0.23	0.19	0.29	0.31
chr03	6284418	6284538	0.13	0.16	0.31	0.21	0.08	0.07	0.17	0.14
chr03	6298503	6298704	0.27	0.22	0.23	0.26	0.19	0.2	0.33	0.26
chr03	6385916	6386404	0.35	0.35	0.41	0.39	0.31	0.28	0.4	0.42
chr03	6820564	6821047	0.45	0.45	0.56	0.52	0.42	0.44	0.56	0.51
chr03	7629648	7630326	0.46	0.49	0.5	0.53	0.51	0.49	0.58	0.61
chr03	7633057	7633393	0.29	0.31	0.25	0.29	0.24	0.25	0.32	0.31
chr03	7668683	7669063	0.28	0.32	0.28	0.26	0.19	0.21	0.33	0.27
chr03	7755735	7755966	0.34	0.32	0.31	0.36	0.2	0.16	0.31	0.32
chr03	7804835	7805312	0.21	0.27	0.3	0.31	0.19	0.26	0.31	0.27
chr03	7945706	7946200	0.19	0.19	0.17	0.19	0.17	0.18	0.26	0.25
chr03	7956918	7957191	0.22	0.24	0.26	0.32	0.13	0.1	0.17	0.21
chr03	8104058	8104264	0.39	0.46	0.46	0.51	0.39	0.43	0.49	0.58
chr03	8447502	8447796	0.26	0.28	0.25	0.26	0.14	0.17	0.28	0.3
chr03	8477149	8477265	0.41	0.26	0.33	0.42	0.28	0.23	0.35	0.38
chr03	8873763	8874186	0.17	0.19	0.22	0.18	0.13	0.15	0.19	0.18
chr03	8971656	8971781	0.06	0.21	0.16	0.21	0.06	0.04	0.17	0.19
chr03	9222410	9222616	0.11	0.1	0.06	0.14	0.07	0.05	0.11	0.19
chr03	9227267	9227408	0.3	0.27	0.31	0.28	0.3	0.3	0.42	0.37
chr03	9377257	9377824	0.38	0.34	0.43	0.42	0.25	0.31	0.48	0.38
chr03	9472251	9472742	0.3	0.27	0.32	0.36	0.23	0.21	0.27	0.3
chr03	10739741	10740194	0.23	0.24	0.31	0.28	0.39	0.42	0.46	0.48
chr03	10793209	10793457	0.13	0.3	0.31	0.23	0.09	0.12	0.16	0.23
chr03	11078837	11079280	0.21	0.19	0.27	0.27	0.15	0.18	0.2	0.23
chr03	11329249	11329477	0.34	0.36	0.39	0.44	0.31	0.3	0.36	0.4
chr03	11631119	11631527	0.24	0.24	0.36	0.24	0.17	0.17	0.26	0.27
chr03	12049504	12050370	0.17	0.15	0.18	0.2	0.14	0.11	0.22	0.2
chr03	12498268	12498692	0.21	0.22	0.24	0.28	0.22	0.17	0.28	0.26
chr03	12723054	12723402	0.13	0.14	0.16	0.07	0.12	0.15	0.24	0.27
chr03	13264259	13264384	0.21	0.16	0.3	0.24	0.16	0.11	0.34	0.35
chr03	13403234	13403647	0.21	0.21	0.19	0.2	0.15	0.15	0.2	0.19
chr03	14687968	14688247	0.23	0.19	0.22	0.24	0.16	0.16	0.27	0.26
chr03	14734675	14735034	0.22	0.22	0.24	0.25	0.19	0.18	0.24	0.2
chr03	16092470	16092795	0.15	0.21	0.22	0.27	0.15	0.16	0.22	0.22
chr03	16548051	16548356	0.39	0.54	0.39	0.42	0.35	0.39	0.45	0.46
chr03	17120557	17120882	0.21	0.21	0.23	0.25	0.15	0.18	0.26	0.17
chr03	17367641	17368183	0.14	0.15	0.16	0.16	0.1	0.1	0.15	0.17
chr03	18191282	18191497	0.22	0.16	0.24	0.28	0.16	0.13	0.21	0.24
chr03	18819050	18819164	0.16	0.11	0.09	0.1	0.03	0.08	0.24	0.16
chr03	18941122	18941513	0.31	0.26	0.34	0.34	0.25	0.3	0.37	0.37
chr03	20383764	20383959	0.2	0.23	0.24	0.22	0.17	0.21	0.25	0.28
chr03	20409243	20409971	0.24	0.27	0.27	0.27	0.22	0.24	0.31	0.28
chr03	20418205	20419168	0.39	0.37	0.4	0.41	0.22	0.22	0.32	0.34
chr03	20423159	20423641	0.52	0.55	0.54	0.6	0.28	0.33	0.49	0.46
chr03	20603872	20604595	0.14	0.15	0.19	0.16	0.14	0.15	0.2	0.2
chr03	20658425	20659422	0.19	0.22	0.24	0.24	0.14	0.16	0.19	0.25
chr04	191236	192115	0.36	0.38	0.41	0.44	0.34	0.34	0.42	0.39
chr04	237811	238282	0.25	0.31	0.26	0.26	0.18	0.17	0.35	0.15
chr04	295771	296079	0.11	0.19	0.18	0.2	0.14	0.14	0.21	0.19
chr04	564803	565033	0.23	0.21	0.23	0.24	0.17	0.16	0.23	0.22
chr04	798045	798597	0.27	0.28	0.33	0.32	0.24	0.26	0.3	0.34
chr04	799721	800145	0.28	0.27	0.27	0.33	0.21	0.24	0.27	0.27
chr04	801210	801828	0.28	0.33	0.29	0.33	0.26	0.26	0.31	0.33
chr04	847523	847754	0.22	0.27	0.27	0.21	0.18	0.14	0.22	0.26
chr04	1050078	1051193	0.15	0.18	0.2	0.23	0.16	0.18	0.24	0.25
chr04	1404986	1406335	0.27	0.31	0.35	0.34	0.36	0.34	0.42	0.39
chr04	1441352	1441872	0.29	0.34	0.43	0.33	0.44	0.4	0.57	0.57
chr04	1845517	1845902	0.36	0.36	0.45	0.48	0.38	0.42	0.5	0.52
chr04	2284391	2284567	0.4	0.4	0.4	0.44	0.24	0.16	0.34	0.23
chr04	2287241	2287584	0.27	0.32	0.33	0.4	0.13	0.11	0.21	0.19
chr04	3353157	3353224	0.1	0.12	0.26	0.25	0.08	0.11	0.31	0.22
chr04	3361666	3362037	0.12	0.08	0.11	0.15	0.16	0.09	0.22	0.21
chr04	3365980	3366350	0.05	0.11	0.07	0.13	0.09	0.1	0.2	0.15
chr04	4300036	4300337	0.39	0.56	0.51	0.55	0.32	0.34	0.48	0.43
chr04	4331105	4331380	0.42	0.41	0.44	0.4	0.22	0.23	0.32	0.37
chr04	5103135	5103778	0.38	0.38	0.43	0.39	0.28	0.36	0.39	0.44
chr04	6050768	6050987	0.19	0.17	0.19	0.23	0.11	0.12	0.14	0.23
chr04	6051235	6051736	0.32	0.36	0.39	0.38	0.32	0.27	0.37	0.36
chr04	6972620	6972852	0.34	0.36	0.41	0.34	0.2	0.16	0.31	0.31
chr04	7507849	7508214	0.32	0.27	0.27	0.33	0.2	0.22	0.3	0.26
chr04	7514928	7515217	0.26	0.24	0.37	0.34	0.2	0.26	0.29	0.38
chr04	7536398	7536606	0.16	0.18	0.18	0.19	0.18	0.14	0.27	0.22
chr04	7642906	7643529	0.31	0.35	0.38	0.32	0.22	0.23	0.29	0.27
chr04	7807522	7807862	0.34	0.35	0.4	0.45	0.24	0.23	0.37	0.34
chr04	7817092	7817416	0.34	0.24	0.28	0.26	0.15	0.13	0.2	0.33
chr04	7926541	7926654	0.13	0.14	0.16	0.16	0.1	0.05	0.13	0.16
chr04	7965566	7965873	0.25	0.29	0.32	0.28	0.21	0.22	0.35	0.28
chr04	8083206	8083784	0.1	0.14	0.17	0.19	0.1	0.11	0.18	0.12
chr04	8564570	8564702	0.25	0.3	0.35	0.29	0.17	0.17	0.28	0.33
chr04	8705347	8705787	0.26	0.24	0.26	0.28	0.26	0.26	0.36	0.29
chr04	8837936	8838178	0.23	0.28	0.28	0.33	0.15	0.18	0.24	0.25
chr04	8838563	8838902	0.38	0.45	0.47	0.5	0.37	0.31	0.47	0.45
chr04	8907915	8908588	0.25	0.25	0.27	0.27	0.21	0.23	0.3	0.28
chr04	8911478	8911760	0.2	0.24	0.25	0.26	0.21	0.17	0.26	0.24
chr04	8931126	8931539	0.39	0.43	0.38	0.43	0.31	0.26	0.49	0.35
chr04	9428731	9428843	0.34	0.31	0.48	0.46	0.1	0.16	0.45	0.39
chr04	9557033	9557250	0.12	0.18	0.12	0.21	0.1	0.1	0.17	0.13
chr04	9960382	9960652	0.31	0.26	0.4	0.4	0.25	0.23	0.57	0.45
chr04	10659281	10659596	0.18	0.14	0.16	0.21	0.11	0.09	0.18	0.18
chr04	10771699	10772385	0.28	0.23	0.3	0.28	0.25	0.23	0.32	0.3
chr04	10807565	10807985	0.35	0.46	0.49	0.47	0.19	0.27	0.38	0.31
chr04	10811055	10811601	0.18	0.18	0.21	0.22	0.2	0.19	0.24	0.26
chr04	10867059	10867388	0.27	0.3	0.35	0.29	0.27	0.24	0.28	0.33
chr04	11646954	11647335	0.28	0.27	0.34	0.34	0.24	0.24	0.28	0.3
chr04	11749789	11750008	0.32	0.28	0.32	0.29	0.27	0.23	0.34	0.35
chr04	11824154	11824668	0.34	0.37	0.36	0.39	0.26	0.24	0.31	0.3
chr04	12263057	12263196	0.23	0.25	0.23	0.25	0.16	0.17	0.22	0.29
chr04	12980958	12981512	0.3	0.36	0.32	0.35	0.3	0.3	0.33	0.36
chr04	13181972	13182550	0.24	0.25	0.3	0.28	0.27	0.25	0.34	0.34
chr04	13677456	13677771	0.21	0.16	0.16	0.19	0.19	0.16	0.24	0.25
chr04	13746124	13746597	0.19	0.21	0.2	0.21	0.14	0.13	0.19	0.21
chr04	13747927	13748187	0.25	0.25	0.26	0.3	0.22	0.23	0.33	0.31
chr04	13933399	13933592	0.5	0.58	0.57	0.56	0.47	0.54	0.75	0.67
chr04	14113692	14114136	0.23	0.22	0.25	0.28	0.16	0.15	0.19	0.2
chr04	14504010	14504371	0.31	0.28	0.31	0.38	0.33	0.25	0.37	0.35
chr04	14515347	14515571	0.23	0.23	0.24	0.25	0.2	0.21	0.25	0.26
chr04	14538554	14538803	0.35	0.38	0.52	0.38	0.35	0.4	0.49	0.5
chr04	14715140	14715323	0.22	0.23	0.24	0.28	0.19	0.16	0.26	0.29
chr04	15064786	15065093	0.28	0.37	0.41	0.41	0.32	0.32	0.48	0.44
chr04	15288779	15289105	0.21	0.26	0.29	0.25	0.16	0.16	0.25	0.2
chr04	15777725	15778936	0.24	0.27	0.27	0.27	0.27	0.22	0.27	0.3
chr04	15905433	15905969	0.19	0.23	0.24	0.24	0.14	0.1	0.17	0.2
chr04	15916971	15917252	0.24	0.23	0.26	0.25	0.17	0.2	0.23	0.26
chr04	16141592	16141810	0.29	0.31	0.28	0.33	0.25	0.28	0.38	0.4
chr04	16142408	16143289	0.33	0.38	0.35	0.37	0.32	0.32	0.37	0.41
chr04	16407964	16408250	0.25	0.34	0.35	0.33	0.22	0.24	0.28	0.45
chr04	16586945	16587183	0.28	0.24	0.22	0.29	0.22	0.2	0.27	0.34
chr04	16588100	16588726	0.24	0.22	0.25	0.28	0.24	0.23	0.31	0.26
chr04	16589614	16589802	0.23	0.3	0.2	0.26	0.23	0.23	0.28	0.34
chr04	16590920	16591451	0.2	0.22	0.24	0.22	0.2	0.2	0.29	0.3
chr04	16702888	16703035	0.32	0.37	0.49	0.37	0.32	0.44	0.46	0.52
chr04	16918438	16918635	0.32	0.24	0.25	0.34	0.1	0.1	0.25	0.32
chr04	16992616	16993101	0.22	0.28	0.26	0.29	0.23	0.24	0.26	0.27
chr04	18327631	18328229	0.13	0.21	0.2	0.18	0.14	0.14	0.23	0.18
chr04	18605826	18605988	0.14	0.12	0.11	0.15	0.07	0.11	0.17	0.13
chr04	18913684	18913823	0.17	0.21	0.19	0.28	0.13	0.15	0.17	0.26
chr04	19110018	19110247	0.18	0.11	0.17	0.13	0.08	0.12	0.18	0.17
chr04	19358034	19358325	0.31	0.38	0.3	0.27	0.21	0.2	0.24	0.3
chr04	19636464	19636595	0.22	0.17	0.27	0.19	0.12	0.12	0.19	0.16
chr04	19799492	19800538	0.26	0.31	0.35	0.3	0.25	0.23	0.32	0.31
chr04	22635712	22636448	0.26	0.28	0.28	0.34	0.24	0.25	0.36	0.26
chr04	23160118	23160725	0.25	0.28	0.27	0.27	0.2	0.2	0.24	0.26
chr04	23187397	23187677	0.23	0.23	0.22	0.27	0.14	0.14	0.21	0.22
chr04	23306572	23307105	0.45	0.5	0.52	0.49	0.31	0.22	0.35	0.32
chr04	23311048	23311373	0.27	0.23	0.34	0.35	0.17	0.18	0.23	0.25
chr04	23563169	23563649	0.22	0.24	0.29	0.25	0.2	0.17	0.24	0.21
chr04	23565444	23565696	0.27	0.22	0.26	0.31	0.18	0.14	0.21	0.16
chr04	23610857	23611225	0.3	0.45	0.48	0.42	0.34	0.33	0.36	0.39
chr04	23634117	23634353	0.2	0.34	0.46	0.36	0.25	0.29	0.36	0.65
chr04	23709796	23710072	0.19	0.26	0.26	0.23	0.17	0.19	0.24	0.23
chr04	23825627	23825831	0.32	0.25	0.45	0.4	0.27	0.32	0.53	0.51
chr04	23826401	23826807	0.18	0.2	0.23	0.24	0.16	0.18	0.22	0.22
chr04	24319023	24319306	0.26	0.25	0.3	0.31	0.2	0.18	0.33	0.25
chr04	24554358	24554753	0.26	0.28	0.31	0.28	0.26	0.21	0.31	0.35
chr04	24679737	24680696	0.26	0.26	0.3	0.29	0.24	0.25	0.3	0.31
chr05	33278	33418	0.07	0.05	0.17	0.16	0.03	0.04	0.23	0.23
chr05	194190	194619	0.33	0.43	0.4	0.39	0.4	0.38	0.52	0.5
chr05	1404788	1405277	0.43	0.39	0.44	0.44	0.25	0.33	0.55	0.49
chr05	1670753	1671182	0.3	0.29	0.33	0.37	0.26	0.26	0.33	0.38
chr05	1816747	1816979	0.26	0.27	0.31	0.34	0.19	0.18	0.26	0.26
chr05	2253970	2254299	0.32	0.27	0.37	0.33	0.24	0.24	0.3	0.3
chr05	2449062	2449291	0.25	0.25	0.28	0.27	0.27	0.24	0.35	0.33
chr05	2449694	2450221	0.19	0.2	0.22	0.22	0.25	0.19	0.26	0.29
chr05	2540782	2541133	0.38	0.3	0.34	0.4	0.11	0.11	0.25	0.24
chr05	3687666	3688389	0.31	0.31	0.34	0.36	0.26	0.25	0.36	0.33
chr05	4210451	4210800	0.3	0.39	0.4	0.46	0.14	0.15	0.27	0.23
chr05	4999649	4999907	0.41	0.4	0.5	0.43	0.44	0.43	0.53	0.56
chr05	5027215	5027563	0.17	0.26	0.28	0.26	0.17	0.18	0.3	0.33
chr05	5028032	5028416	0.2	0.27	0.24	0.26	0.12	0.17	0.22	0.25
chr05	5288998	5289785	0.35	0.34	0.42	0.37	0.32	0.27	0.38	0.35
chr05	5348181	5348702	0.34	0.29	0.29	0.27	0.18	0.16	0.24	0.23
chr05	6032918	6033484	0.28	0.31	0.29	0.28	0.17	0.17	0.27	0.27
chr05	6979843	6980372	0.23	0.29	0.28	0.31	0.24	0.2	0.33	0.34
chr05	8042761	8043341	0.3	0.26	0.33	0.25	0.21	0.23	0.31	0.3
chr05	8046514	8046899	0.2	0.28	0.33	0.27	0.17	0.22	0.24	0.3
chr05	9537975	9538362	0.18	0.25	0.25	0.21	0.19	0.19	0.24	0.27
chr05	10227844	10228513	0.23	0.27	0.28	0.24	0.22	0.24	0.27	0.3
chr05	11402392	11402817	0.3	0.35	0.37	0.37	0.23	0.3	0.37	0.3
chr05	14136237	14136739	0.17	0.19	0.19	0.2	0.15	0.12	0.18	0.17
chr05	14357613	14358100	0.31	0.3	0.4	0.34	0.22	0.22	0.34	0.29
chr05	15054270	15054794	0.19	0.24	0.25	0.27	0.17	0.16	0.21	0.23
chr05	15070546	15071302	0.16	0.19	0.22	0.21	0.16	0.15	0.2	0.23
chr05	16492407	16492723	0.27	0.33	0.24	0.27	0.28	0.28	0.34	0.34
chr05	16553821	16554592	0.15	0.14	0.14	0.16	0.13	0.13	0.17	0.18
chr05	16770571	16771127	0.18	0.2	0.18	0.26	0.17	0.18	0.23	0.26
chr05	17805351	17805607	0.43	0.38	0.47	0.46	0.33	0.35	0.45	0.37
chr05	17814182	17814493	0.37	0.37	0.42	0.43	0.27	0.34	0.44	0.42
chr05	17819246	17820005	0.32	0.34	0.36	0.38	0.29	0.29	0.39	0.35
chr05	17852083	17852416	0.21	0.32	0.29	0.31	0.17	0.18	0.45	0.4
chr05	18013553	18014051	0.27	0.26	0.28	0.29	0.15	0.18	0.25	0.24
chr05	18574691	18575177	0.16	0.21	0.17	0.24	0.14	0.16	0.26	0.27
chr05	18644323	18644776	0.2	0.17	0.19	0.21	0.09	0.09	0.15	0.16
chr05	20018695	20018891	0.42	0.43	0.5	0.45	0.36	0.28	0.57	0.52
chr05	20193283	20193684	0.24	0.27	0.29	0.28	0.25	0.24	0.32	0.34
chr05	20368956	20369244	0.14	0.14	0.15	0.22	0.14	0.11	0.22	0.15
chr05	20761240	20761824	0.24	0.26	0.27	0.31	0.24	0.22	0.32	0.4
chr05	21236869	21237381	0.42	0.52	0.54	0.57	0.41	0.39	0.49	0.49
chr05	21342176	21342549	0.04	0.09	0.07	0.08	0.07	0.06	0.15	0.15
chr05	21455085	21455305	0.41	0.4	0.48	0.41	0.31	0.38	0.45	0.43
chr05	21848027	21848310	0.24	0.28	0.3	0.31	0.24	0.23	0.3	0.28
chr05	21889821	21890219	0.5	0.47	0.5	0.54	0.43	0.42	0.55	0.56
chr05	21904672	21904857	0.15	0.15	0.15	0.15	0.08	0.1	0.17	0.14
chr05	21907273	21907770	0.26	0.33	0.28	0.3	0.25	0.24	0.3	0.3
chr05	21922318	21922650	0.15	0.17	0.15	0.18	0.08	0.07	0.14	0.11
chr05	22366968	22367301	0.29	0.26	0.26	0.27	0.18	0.22	0.28	0.26
chr05	22404412	22404986	0.27	0.28	0.34	0.29	0.24	0.22	0.29	0.33
chr05	22525872	22526849	0.18	0.2	0.21	0.22	0.15	0.18	0.24	0.22
chr05	22528083	22528720	0.25	0.23	0.26	0.22	0.25	0.25	0.28	0.32
chr05	22529099	22530493	0.32	0.31	0.35	0.33	0.28	0.3	0.37	0.38
chr05	23326530	23326954	0.25	0.29	0.24	0.35	0.21	0.22	0.29	0.3
chr05	23435584	23435801	0.3	0.23	0.33	0.23	0.17	0.21	0.26	0.25
chr05	24194521	24195530	0.31	0.35	0.37	0.33	0.31	0.3	0.37	0.33
chr05	24195936	24196466	0.3	0.31	0.29	0.33	0.3	0.27	0.37	0.31
chr05	24891130	24891343	0.26	0.26	0.33	0.32	0.25	0.3	0.29	0.37
chr05	25427048	25427294	0.29	0.39	0.33	0.38	0.27	0.28	0.37	0.31
chr05	25452573	25453311	0.44	0.45	0.41	0.46	0.36	0.36	0.45	0.48
chr05	25490119	25490571	0.3	0.29	0.27	0.28	0.21	0.23	0.26	0.28
chr05	25512117	25512324	0.11	0.08	0.15	0.14	0.07	0.11	0.16	0.18
chr06	177988	178055	0.42	0.49	0.53	0.65	0.27	0.38	0.66	0.58
chr06	1838180	1838369	0.51	0.48	0.46	0.45	0.33	0.28	0.43	0.52
chr06	1842213	1842493	0.31	0.66	0.45	0.45	0.4	0.33	0.49	0.52
chr06	2117642	2117740	0.36	0.4	0.35	0.38	0.11	0.13	0.24	0.19
chr06	3321458	3321805	0.34	0.34	0.38	0.4	0.24	0.26	0.38	0.34
chr06	3932178	3932597	0.59	0.55	0.55	0.66	0.6	0.62	0.76	0.78
chr06	4768068	4768367	0.4	0.47	0.45	0.49	0.21	0.28	0.36	0.37
chr06	5177823	5178205	0.28	0.32	0.38	0.39	0.28	0.27	0.34	0.38
chr06	5531410	5532079	0.43	0.45	0.46	0.51	0.41	0.37	0.5	0.47
chr06	5945255	5945526	0.24	0.26	0.34	0.39	0.11	0.16	0.21	0.21
chr06	6072755	6073343	0.36	0.4	0.4	0.39	0.19	0.21	0.3	0.38
chr06	6138247	6138922	0.24	0.28	0.27	0.26	0.25	0.22	0.32	0.25
chr06	6197483	6197670	0.31	0.26	0.41	0.28	0.09	0.18	0.24	0.2
chr06	6204825	6205064	0.23	0.2	0.22	0.17	0.13	0.13	0.23	0.2
chr06	6228025	6228216	0.19	0.26	0.25	0.22	0.19	0.18	0.26	0.27
chr06	6411024	6411200	0.21	0.2	0.33	0.26	0.06	0.18	0.25	0.23
chr06	7148779	7149295	0.32	0.32	0.29	0.29	0.3	0.29	0.36	0.36
chr06	7647500	7647733	0.23	0.29	0.23	0.33	0.18	0.24	0.3	0.27
chr06	7952973	7953204	0.24	0.27	0.3	0.36	0.24	0.19	0.33	0.34
chr06	8319067	8319843	0.27	0.27	0.27	0.34	0.25	0.25	0.31	0.35
chr06	8366169	8366526	0.49	0.51	0.52	0.53	0.37	0.46	0.54	0.57
chr06	8566196	8566314	0.47	0.58	0.55	0.57	0.31	0.31	0.6	0.43
chr06	9877990	9878430	0.2	0.2	0.25	0.23	0.19	0.22	0.25	0.26
chr06	10229523	10229768	0.32	0.36	0.4	0.39	0.28	0.27	0.46	0.41
chr06	10375676	10375819	0.13	0.18	0.15	0.21	0.13	0.1	0.23	0.23
chr06	10425465	10425788	0.46	0.48	0.56	0.5	0.31	0.27	0.41	0.39
chr06	10426720	10426960	0.55	0.62	0.63	0.68	0.31	0.36	0.61	0.45
chr06	10803915	10804099	0.18	0.21	0.24	0.26	0.12	0.18	0.22	0.19
chr06	11202834	11202955	0.02	0.04	0.04	0.04	0.02	0.02	0.08	0.09
chr06	11879187	11879477	0.29	0.26	0.32	0.35	0.29	0.31	0.58	0.42
chr06	12064237	12064838	0.22	0.26	0.24	0.25	0.2	0.2	0.26	0.23
chr06	12748975	12749370	0.13	0.11	0.21	0.17	0.09	0.1	0.15	0.17
chr06	13448630	13449121	0.4	0.44	0.41	0.42	0.32	0.36	0.38	0.42
chr06	13750869	13751003	0.19	0.18	0.21	0.17	0.07	0.06	0.19	0.13
chr06	13796702	13796962	0.17	0.19	0.24	0.23	0.15	0.16	0.22	0.24
chr06	13924133	13924765	0.28	0.27	0.3	0.3	0.23	0.22	0.27	0.29
chr06	14136917	14137089	0.14	0.15	0.17	0.15	0.11	0.12	0.2	0.25
chr06	14291521	14292650	0.19	0.19	0.17	0.18	0.16	0.23	0.23	0.25
chr06	14294606	14295163	0.21	0.16	0.2	0.2	0.14	0.14	0.23	0.19
chr06	14772041	14772400	0.49	0.55	0.53	0.59	0.45	0.47	0.71	0.58
chr06	14958259	14958328	0.06	0.04	0	0.2	0.05	0.01	0.26	0.15
chr06	14967790	14968371	0.49	0.41	0.44	0.53	0.39	0.4	0.5	0.53
chr06	15248721	15248873	0.16	0.25	0.2	0.24	0.24	0.17	0.32	0.41
chr06	15446169	15446561	0.06	0.11	0.15	0.08	0.08	0.1	0.17	0.22
chr06	15724715	15725053	0.3	0.28	0.3	0.3	0.28	0.24	0.34	0.34
chr06	16719002	16719221	0.25	0.2	0.27	0.19	0.14	0.12	0.24	0.25
chr06	16756887	16757032	0.44	0.38	0.49	0.41	0.41	0.13	0.45	0.4
chr06	17535512	17535855	0.33	0.32	0.38	0.32	0.21	0.22	0.31	0.3
chr06	17678363	17678525	0.47	0.42	0.44	0.42	0.34	0.28	0.41	0.51
chr06	17686634	17687274	0.31	0.28	0.36	0.32	0.24	0.21	0.3	0.28
chr06	17752008	17752283	0.38	0.39	0.38	0.39	0.3	0.33	0.35	0.4
chr06	17759851	17760498	0.42	0.41	0.45	0.48	0.36	0.33	0.47	0.48
chr06	17760917	17761266	0.27	0.26	0.28	0.3	0.26	0.28	0.34	0.29
chr06	17777844	17778660	0.31	0.29	0.4	0.37	0.31	0.22	0.34	0.34
chr06	18008216	18008495	0.22	0.27	0.22	0.28	0.24	0.24	0.3	0.26
chr06	18645026	18645330	0.17	0.27	0.25	0.25	0.19	0.16	0.23	0.22
chr06	18645916	18646181	0.23	0.16	0.23	0.21	0.16	0.19	0.24	0.21
chr06	19653647	19653976	0.15	0.14	0.21	0.15	0.04	0.06	0.2	0.14
chr06	19887937	19888291	0.21	0.21	0.27	0.25	0.17	0.17	0.27	0.19
chr06	19960330	19961021	0.31	0.31	0.31	0.36	0.26	0.27	0.33	0.32
chr06	20544817	20545296	0.24	0.26	0.19	0.28	0.16	0.12	0.23	0.18
chr06	21208834	21209131	0.13	0.09	0.13	0.09	0.06	0.06	0.15	0.18
chr06	21359104	21359465	0.25	0.24	0.26	0.27	0.11	0.2	0.28	0.28
chr07	104769	105258	0.27	0.29	0.29	0.28	0.29	0.26	0.31	0.35
chr07	465425	465623	0.2	0.17	0.19	0.24	0.12	0.16	0.21	0.23
chr07	1263613	1263674	0.27	0.32	0.31	0.33	0.09	0.1	0.35	0.18
chr07	1835106	1835532	0.26	0.27	0.27	0.23	0.13	0.13	0.22	0.26
chr07	1958097	1958562	0.2	0.18	0.23	0.21	0.16	0.16	0.26	0.27
chr07	2144776	2144858	0.35	0.33	0.39	0.4	0.47	0.5	0.68	0.67
chr07	3015823	3016520	0.42	0.41	0.39	0.47	0.39	0.42	0.49	0.48
chr07	3111907	3112295	0.18	0.18	0.21	0.22	0.15	0.11	0.18	0.18
chr07	3439437	3439765	0.42	0.41	0.39	0.42	0.3	0.25	0.29	0.36
chr07	3487764	3488213	0.33	0.37	0.37	0.36	0.3	0.31	0.41	0.38
chr07	3804462	3804731	0.32	0.3	0.37	0.32	0.3	0.29	0.39	0.4
chr07	4187815	4188105	0.39	0.39	0.44	0.42	0.4	0.34	0.45	0.45
chr07	4646381	4646541	0.14	0.17	0.18	0.17	0.14	0.13	0.21	0.2
chr07	5036504	5036771	0.24	0.25	0.25	0.29	0.08	0.07	0.2	0.08
chr07	5244098	5244309	0.32	0.25	0.38	0.34	0.2	0.16	0.24	0.29
chr07	5288807	5289228	0.21	0.2	0.24	0.23	0.2	0.2	0.27	0.26
chr07	5877996	5878139	0.57	0.62	0.67	0.71	0.49	0.35	0.63	0.6
chr07	5968887	5969536	0.27	0.3	0.28	0.32	0.17	0.21	0.31	0.32
chr07	6212104	6212290	0.29	0.52	0.43	0.48	0.37	0.35	0.49	0.53
chr07	7557173	7557558	0.27	0.48	0.43	0.37	0.18	0.23	0.45	0.44
chr07	7624333	7624807	0.42	0.38	0.41	0.49	0.21	0.21	0.3	0.29
chr07	7896228	7896943	0.32	0.35	0.29	0.34	0.26	0.26	0.31	0.32
chr07	8692556	8692688	0.2	0.16	0.23	0.27	0.14	0.08	0.23	0.24
chr07	9419238	9419448	0.24	0.29	0.26	0.3	0.11	0.17	0.27	0.21
chr07	9430845	9430979	0.07	0.12	0.08	0.14	0.04	0.05	0.19	0.1
chr07	9632816	9633024	0.26	0.23	0.26	0.29	0.22	0.21	0.27	0.27
chr07	9720605	9721127	0.18	0.16	0.19	0.18	0.11	0.13	0.19	0.18
chr07	9974889	9975496	0.35	0.32	0.29	0.36	0.21	0.22	0.37	0.27
chr07	10154095	10154828	0.2	0.24	0.31	0.31	0.19	0.17	0.25	0.27
chr07	10429806	10430154	0.32	0.36	0.36	0.36	0.32	0.32	0.45	0.41
chr07	10607310	10608031	0.31	0.36	0.35	0.37	0.32	0.32	0.33	0.38
chr07	11257094	11257204	0.27	0.24	0.27	0.27	0.14	0.13	0.24	0.32
chr07	11470192	11470482	0.09	0.1	0.14	0.15	0.08	0.1	0.2	0.21
chr07	12548009	12548086	0.22	0.17	0.22	0.34	0.14	0.15	0.47	0.34
chr07	12983026	12983408	0.2	0.22	0.2	0.24	0.14	0.2	0.28	0.23
chr07	12983613	12983903	0.24	0.17	0.24	0.23	0.16	0.15	0.22	0.2
chr07	13458610	13458749	0.13	0.14	0.18	0.26	0.11	0.14	0.21	0.35
chr07	14590686	14590833	0.13	0.11	0.21	0.2	0.04	0.09	0.18	0.17
chr07	14846923	14847279	0.35	0.48	0.43	0.42	0.26	0.18	0.37	0.31
chr07	15383186	15383325	0.21	0.23	0.24	0.22	0.16	0.18	0.28	0.22
chr07	15993760	15994400	0.23	0.22	0.24	0.29	0.17	0.2	0.28	0.24
chr07	16538007	16538167	0.35	0.38	0.27	0.34	0.03	0.07	0.07	0.16
chr07	17890032	17891129	0.19	0.12	0.22	0.22	0.09	0.1	0.17	0.13
chr07	18138841	18139354	0.31	0.34	0.35	0.37	0.27	0.24	0.36	0.33
chr07	20911725	20911980	0.24	0.28	0.32	0.39	0.14	0.23	0.33	0.31
chr07	22956324	22956546	0.39	0.29	0.35	0.42	0.07	0.08	0.3	0.22
chr07	23891908	23892034	0.34	0.35	0.43	0.36	0.25	0.32	0.43	0.43
chr07	23928935	23929543	0.28	0.31	0.41	0.32	0.26	0.25	0.32	0.29
chr07	23932785	23933263	0.31	0.32	0.33	0.38	0.22	0.26	0.31	0.34
chr07	24360039	24360752	0.33	0.33	0.35	0.37	0.31	0.31	0.37	0.42
chr07	25630203	25630729	0.16	0.25	0.22	0.23	0.14	0.16	0.21	0.22
chr07	26123282	26123542	0.35	0.33	0.48	0.44	0.24	0.25	0.37	0.34
chr07	26133009	26133623	0.3	0.3	0.34	0.34	0.37	0.36	0.44	0.41
chr07	27149412	27149709	0.25	0.34	0.25	0.35	0.21	0.17	0.26	0.28
chr07	27446283	27447130	0.26	0.29	0.29	0.3	0.25	0.26	0.33	0.39
chr07	27557306	27557738	0.34	0.42	0.45	0.5	0.34	0.33	0.6	0.44
chr07	27761912	27762525	0.25	0.29	0.27	0.3	0.26	0.27	0.31	0.35
chr07	28245938	28246112	0.4	0.35	0.41	0.36	0.16	0.16	0.25	0.23
chr07	28337389	28337942	0.45	0.46	0.49	0.46	0.32	0.31	0.4	0.4
chr07	28571911	28572461	0.31	0.24	0.33	0.35	0.24	0.16	0.36	0.31
chr07	28653461	28653866	0.37	0.37	0.35	0.42	0.29	0.27	0.44	0.43
chr07	28696968	28697381	0.21	0.25	0.24	0.24	0.13	0.13	0.21	0.2
chr07	28775049	28775218	0.43	0.4	0.45	0.43	0.22	0.35	0.43	0.49
chr07	28966375	28967135	0.18	0.21	0.23	0.21	0.18	0.2	0.22	0.24
chr07	28986848	28987201	0.21	0.15	0.28	0.22	0.16	0.2	0.31	0.29
chr07	29102010	29102397	0.25	0.31	0.31	0.32	0.17	0.24	0.37	0.34
chr07	29102932	29103157	0.39	0.3	0.34	0.4	0.27	0.15	0.48	0.35
chr07	29155298	29155445	0.27	0.31	0.19	0.33	0.33	0.22	0.47	0.38
chr08	232642	232931	0.23	0.2	0.3	0.29	0.31	0.21	0.42	0.37
chr08	435462	435925	0.41	0.4	0.42	0.46	0.36	0.38	0.46	0.54
chr08	594625	594951	0.28	0.21	0.26	0.23	0.22	0.18	0.25	0.3
chr08	663204	663977	0.15	0.18	0.15	0.14	0.09	0.08	0.16	0.15
chr08	716720	716846	0.55	0.46	0.51	0.46	0.53	0.35	0.68	0.64
chr08	1125857	1126693	0.22	0.23	0.25	0.26	0.18	0.19	0.24	0.26
chr08	1128087	1128342	0.29	0.34	0.3	0.31	0.23	0.28	0.31	0.31
chr08	1129723	1129859	0.3	0.31	0.33	0.3	0.24	0.26	0.33	0.34
chr08	1271946	1272778	0.25	0.34	0.44	0.4	0.25	0.28	0.39	0.54
chr08	2627782	2628031	0.24	0.21	0.26	0.27	0.23	0.24	0.3	0.26
chr08	3591423	3592114	0.31	0.36	0.43	0.38	0.36	0.31	0.43	0.42
chr08	3644836	3645057	0.23	0.26	0.31	0.3	0.21	0.15	0.29	0.29
chr08	3726897	3727200	0.38	0.29	0.34	0.41	0.3	0.27	0.35	0.39
chr08	7948206	7948317	0.21	0.24	0.3	0.24	0.17	0.15	0.29	0.22
chr08	8843238	8843444	0.16	0.19	0.17	0.2	0.1	0.12	0.19	0.14
chr08	8920688	8921166	0.24	0.22	0.25	0.26	0.16	0.19	0.23	0.21
chr08	8927104	8927289	0.11	0.13	0.14	0.13	0.1	0.1	0.14	0.17
chr08	9130974	9131354	0.21	0.31	0.26	0.28	0.23	0.2	0.29	0.27
chr08	9333987	9334289	0.09	0.13	0.16	0.18	0.07	0.14	0.19	0.14
chr08	10284871	10285047	0.47	0.42	0.35	0.45	0.26	0.33	0.39	0.45
chr08	10298107	10298262	0.42	0.38	0.36	0.47	0.24	0.19	0.34	0.33
chr08	10452628	10452766	0.27	0.41	0.36	0.4	0.22	0.17	0.3	0.26
chr08	11270254	11270716	0.24	0.24	0.25	0.25	0.14	0.18	0.22	0.23
chr08	11377567	11377807	0.23	0.24	0.21	0.19	0.12	0.12	0.19	0.18
chr08	11618893	11619044	0.18	0.21	0.28	0.23	0.12	0.1	0.16	0.19
chr08	11799699	11800166	0.55	0.41	0.4	0.46	0.22	0.23	0.42	0.27
chr08	13338741	13339026	0.24	0.23	0.28	0.29	0.13	0.17	0.23	0.21
chr08	13887405	13887578	0.16	0.21	0.25	0.27	0.18	0.21	0.29	0.19
chr08	15659282	15659542	0.16	0.14	0.16	0.2	0.19	0.14	0.2	0.29
chr08	16920687	16921462	0.22	0.26	0.29	0.28	0.23	0.25	0.27	0.3
chr08	17983609	17984080	0.46	0.36	0.47	0.49	0.36	0.35	0.52	0.52
chr08	18290300	18290486	0.2	0.32	0.36	0.35	0.21	0.08	0.41	0.31
chr08	18353456	18354723	0.4	0.43	0.38	0.5	0.4	0.41	0.53	0.51
chr08	18489542	18489676	0.38	0.62	0.46	0.53	0.08	0.15	0.22	0.16
chr08	18609248	18609538	0.49	0.57	0.63	0.55	0.15	0.14	0.22	0.21
chr08	18696285	18696543	0.43	0.43	0.52	0.5	0.33	0.29	0.4	0.41
chr08	19312962	19314477	0.29	0.33	0.34	0.31	0.24	0.26	0.31	0.31
chr08	20528207	20528619	0.24	0.38	0.4	0.31	0.44	0.34	0.44	0.5
chr08	20591020	20591086	0.22	0.27	0.39	0.34	0.17	0.15	0.41	0.21
chr08	20599958	20600111	0.31	0.37	0.38	0.46	0.17	0.15	0.32	0.26
chr08	20631742	20632100	0.62	0.43	0.6	0.54	0.42	0.33	0.46	0.48
chr08	20878879	20878989	0.06	0.38	0.3	0.24	0.05	0.08	0.35	0.31
chr08	21143605	21143866	0.21	0.24	0.24	0.2	0.17	0.18	0.28	0.22
chr08	21614959	21615981	0.32	0.32	0.34	0.35	0.32	0.32	0.37	0.34
chr08	22158650	22158937	0.3	0.33	0.28	0.32	0.18	0.18	0.31	0.22
chr08	22541856	22542099	0.26	0.24	0.28	0.29	0.22	0.24	0.29	0.27
chr08	22543961	22544756	0.23	0.23	0.27	0.29	0.21	0.24	0.29	0.31
chr08	22546669	22546943	0.27	0.24	0.3	0.3	0.26	0.26	0.34	0.31
chr09	140413	140567	0.41	0.4	0.23	0.26	0.19	0.21	0.27	0.4
chr09	1160078	1160302	0.36	0.49	0.33	0.39	0.28	0.23	0.35	0.32
chr09	1265003	1265636	0.33	0.35	0.42	0.39	0.31	0.26	0.4	0.37
chr09	1744650	1744901	0.27	0.21	0.27	0.24	0.2	0.21	0.29	0.29
chr09	2211866	2212137	0.11	0.16	0.22	0.18	0.05	0.05	0.16	0.12
chr09	2668147	2668419	0.16	0.17	0.16	0.19	0.18	0.18	0.29	0.25
chr09	3482588	3483319	0.25	0.21	0.24	0.29	0.17	0.21	0.22	0.27
chr09	4722794	4722868	0.43	0.27	0.51	0.49	0.08	0.02	0.18	0.2
chr09	5178764	5179235	0.21	0.22	0.3	0.22	0.14	0.16	0.25	0.21
chr09	6169845	6170222	0.23	0.22	0.25	0.28	0.19	0.18	0.25	0.31
chr09	6697750	6698111	0.45	0.5	0.48	0.58	0.34	0.31	0.51	0.44
chr09	9321499	9321636	0.28	0.31	0.4	0.35	0.25	0.25	0.39	0.34
chr09	9515148	9515543	0.25	0.17	0.26	0.31	0.07	0.1	0.36	0.32
chr09	9791471	9791867	0.26	0.3	0.33	0.33	0.28	0.31	0.39	0.37
chr09	9830960	9831397	0.23	0.17	0.22	0.2	0.12	0.15	0.24	0.2
chr09	9929874	9930228	0.47	0.47	0.55	0.53	0.38	0.34	0.53	0.55
chr09	12514957	12515297	0.04	0.05	0.06	0.08	0.04	0.05	0.09	0.12
chr09	13719821	13720838	0.34	0.33	0.4	0.41	0.34	0.32	0.43	0.42
chr09	13970713	13971189	0.26	0.29	0.33	0.31	0.22	0.25	0.32	0.32
chr09	14199984	14200167	0.36	0.39	0.51	0.58	0.34	0.33	0.61	0.47
chr09	14883227	14883626	0.22	0.23	0.27	0.22	0.18	0.18	0.24	0.22
chr09	16705006	16705495	0.19	0.18	0.17	0.18	0.12	0.15	0.21	0.18
chr09	16770154	16770692	0.12	0.13	0.15	0.17	0.08	0.08	0.13	0.18
chr09	17654571	17654849	0.19	0.19	0.21	0.19	0.11	0.1	0.21	0.14
chr09	17794217	17794659	0.36	0.38	0.48	0.49	0.16	0.12	0.19	0.19
chr09	18257197	18257309	0.18	0.19	0.27	0.2	0.12	0.1	0.17	0.17
chr09	19179774	19180114	0.1	0.2	0.16	0.17	0.15	0.13	0.24	0.23
chr09	19247915	19248135	0.32	0.41	0.37	0.39	0.17	0.21	0.29	0.43
chr09	19692115	19692353	0.29	0.32	0.38	0.36	0.31	0.27	0.42	0.4
chr09	19931728	19931986	0.37	0.33	0.46	0.4	0.38	0.36	0.48	0.42
chr09	20418026	20418206	0.13	0.14	0.17	0.14	0.12	0.11	0.19	0.16
chr09	21574099	21574297	0.09	0.08	0.1	0.12	0.08	0.07	0.19	0.13
chr09	22578653	22578703	0.14	0.16	0.31	0.29	0.2	0.16	0.38	0.5
chr09	23428934	23429109	0.29	0.27	0.27	0.28	0.3	0.25	0.36	0.33
chr10	254682	254789	0.39	0.42	0.42	0.45	0.35	0.39	0.41	0.47
chr10	609854	610446	0.23	0.23	0.26	0.25	0.16	0.18	0.22	0.22
chr10	1030806	1031733	0.23	0.25	0.27	0.27	0.18	0.18	0.26	0.27
chr10	2020972	2021114	0.26	0.2	0.2	0.22	0.05	0.13	0.22	0.2
chr10	2439481	2439621	0.36	0.23	0.28	0.43	0.15	0.13	0.36	0.26
chr10	2622264	2622654	0.14	0.22	0.24	0.19	0.14	0.13	0.18	0.17
chr10	2734742	2735337	0.42	0.48	0.46	0.46	0.32	0.37	0.4	0.45
chr10	2751631	2751933	0.49	0.39	0.48	0.39	0.36	0.4	0.54	0.38
chr10	3576414	3576612	0.29	0.17	0.28	0.2	0.1	0.04	0.15	0.09
chr10	4131828	4132310	0.26	0.27	0.34	0.33	0.29	0.32	0.38	0.37
chr10	4171566	4172063	0.29	0.26	0.29	0.3	0.2	0.21	0.28	0.27
chr10	7172084	7172219	0.35	0.38	0.41	0.4	0.33	0.34	0.44	0.39
chr10	8388061	8388537	0.36	0.3	0.38	0.4	0.3	0.29	0.35	0.37
chr10	8605189	8605543	0.29	0.27	0.31	0.24	0.24	0.21	0.33	0.27
chr10	8797956	8798171	0.31	0.43	0.34	0.39	0.24	0.27	0.48	0.54
chr10	8904897	8905046	0.41	0.43	0.49	0.56	0.27	0.24	0.42	0.46
chr10	9023443	9023695	0.35	0.69	0.66	0.65	0.36	0.25	0.71	0.59
chr10	9064365	9064832	0.18	0.16	0.2	0.21	0.08	0.11	0.14	0.14
chr10	9258612	9259272	0.41	0.46	0.49	0.48	0.3	0.29	0.47	0.44
chr10	9354809	9355462	0.22	0.28	0.3	0.28	0.19	0.19	0.28	0.41
chr10	9561299	9561495	0.06	0.17	0.16	0.12	0.08	0.07	0.18	0.17
chr10	9788789	9789178	0.27	0.28	0.22	0.3	0.23	0.2	0.28	0.31
chr10	9789637	9790305	0.26	0.24	0.22	0.3	0.22	0.2	0.31	0.29
chr10	9898847	9899004	0.35	0.43	0.26	0.35	0.14	0.16	0.26	0.25
chr10	9916883	9917064	0.18	0.22	0.21	0.24	0.14	0.17	0.23	0.2
chr10	10372034	10372282	0.18	0.2	0.21	0.19	0.16	0.13	0.22	0.21
chr10	10581531	10582118	0.34	0.3	0.37	0.38	0.29	0.25	0.35	0.33
chr10	11217450	11217602	0.66	0.75	0.88	0.72	0.38	0.38	0.67	0.65
chr10	11328856	11328963	0.25	0.34	0.28	0.28	0.06	0.1	0.29	0.24
chr10	11436557	11437096	0.24	0.27	0.28	0.28	0.12	0.11	0.19	0.18
chr10	12043974	12044848	0.31	0.3	0.34	0.36	0.35	0.33	0.42	0.42
chr10	12072645	12073608	0.24	0.34	0.26	0.31	0.18	0.16	0.28	0.31
chr10	12100567	12100859	0.28	0.4	0.3	0.41	0.26	0.28	0.39	0.38
chr10	12148184	12148455	0.1	0.14	0.15	0.21	0.14	0.18	0.27	0.24
chr10	12523002	12523410	0.22	0.2	0.21	0.23	0.1	0.12	0.14	0.21
chr10	14166655	14167053	0.21	0.21	0.29	0.3	0.14	0.14	0.23	0.21
chr10	14663944	14664071	0.16	0.14	0.14	0.13	0.08	0.08	0.18	0.15
chr10	14697998	14698497	0.2	0.25	0.2	0.2	0.14	0.18	0.29	0.21
chr10	15117687	15117969	0.33	0.31	0.32	0.27	0.2	0.21	0.37	0.31
chr10	15155571	15156080	0.35	0.39	0.41	0.37	0.35	0.3	0.39	0.39
chr10	16613525	16613803	0.06	0.09	0.08	0.1	0.04	0.04	0.11	0.08
chr10	17114545	17114819	0.33	0.2	0.27	0.49	0.08	0.12	0.37	0.29
chr10	17529124	17529450	0.16	0.18	0.18	0.18	0.17	0.14	0.22	0.21
chr10	17932836	17933563	0.35	0.31	0.37	0.33	0.17	0.15	0.27	0.2
chr10	18592673	18593120	0.18	0.23	0.22	0.21	0.12	0.15	0.19	0.18
chr10	18742369	18742593	0.23	0.25	0.25	0.24	0.23	0.2	0.28	0.27
chr10	20293762	20294234	0.29	0.34	0.35	0.3	0.39	0.32	0.46	0.44
chr10	21503704	21503831	0.18	0.21	0.2	0.23	0.09	0.08	0.27	0.2
chr10	21960204	21961470	0.34	0.35	0.39	0.38	0.32	0.32	0.35	0.39
chr10	22444225	22444417	0.31	0.28	0.41	0.3	0.22	0.23	0.25	0.3
chr10	22736303	22736709	0.18	0.18	0.22	0.25	0.09	0.11	0.2	0.22
chr10	22912872	22913118	0.21	0.2	0.24	0.23	0.15	0.15	0.24	0.19
chr10	23313250	23313444	0.14	0.22	0.21	0.21	0.14	0.13	0.24	0.2
chr10	23713214	23713398	0.43	0.39	0.48	0.42	0.32	0.28	0.47	0.42
chr10	24155665	24156032	0.3	0.27	0.32	0.31	0.16	0.17	0.26	0.23
chr11	648204	648412	0.56	0.6	0.69	0.63	0.51	0.43	0.64	0.53
chr11	709375	709877	0.4	0.35	0.45	0.4	0.33	0.33	0.44	0.41
chr11	913380	913463	0.34	0.26	0.34	0.44	0.05	0.13	0.29	0.52
chr11	1232782	1232957	0.47	0.5	0.59	0.54	0.48	0.47	0.59	0.59
chr11	1901564	1901802	0.35	0.38	0.33	0.44	0.08	0.11	0.22	0.26
chr11	2033031	2033692	0.44	0.47	0.51	0.46	0.44	0.43	0.57	0.49
chr11	2899627	2899844	0.24	0.23	0.17	0.23	0.13	0.11	0.19	0.21
chr11	3232960	3233220	0.34	0.42	0.54	0.47	0.39	0.25	0.5	0.48
chr11	4793478	4794303	0.5	0.54	0.57	0.55	0.38	0.42	0.54	0.49
chr11	5324154	5324528	0.42	0.43	0.4	0.41	0.29	0.28	0.37	0.37
chr11	5326423	5326785	0.29	0.34	0.31	0.39	0.21	0.25	0.31	0.32
chr11	5657033	5657491	0.14	0.16	0.17	0.19	0.16	0.15	0.22	0.23
chr11	5675034	5675531	0.3	0.35	0.29	0.26	0.25	0.22	0.27	0.3
chr11	5793050	5793509	0.17	0.24	0.26	0.26	0.16	0.14	0.2	0.27
chr11	6422618	6423413	0.28	0.32	0.33	0.31	0.26	0.22	0.36	0.33
chr11	6651560	6651947	0.38	0.32	0.36	0.39	0.32	0.31	0.38	0.42
chr11	7643123	7643810	0.48	0.55	0.64	0.59	0.55	0.52	0.68	0.71
chr11	8629588	8629801	0.15	0.15	0.2	0.18	0.1	0.09	0.15	0.18
chr11	9168277	9168459	0.33	0.31	0.4	0.36	0.32	0.37	0.47	0.43
chr11	9204071	9204268	0.24	0.2	0.27	0.24	0.09	0.12	0.26	0.16
chr11	10661615	10661941	0.16	0.2	0.2	0.21	0.15	0.15	0.21	0.21
chr11	11632698	11633144	0.26	0.28	0.29	0.27	0.15	0.18	0.24	0.3
chr11	12328573	12329107	0.14	0.19	0.22	0.22	0.12	0.14	0.19	0.2
chr11	12873279	12873455	0.12	0.11	0.16	0.13	0.06	0.07	0.14	0.13
chr11	13275252	13275697	0.29	0.28	0.32	0.31	0.15	0.17	0.27	0.24
chr11	13503517	13504297	0.29	0.28	0.33	0.33	0.23	0.2	0.28	0.28
chr11	13781995	13782176	0.1	0.18	0.19	0.16	0.12	0.16	0.21	0.18
chr11	15122160	15122275	0.07	0.09	0.1	0.15	0.05	0.05	0.12	0.19
chr11	15128699	15128995	0.21	0.22	0.29	0.25	0.19	0.19	0.26	0.25
chr11	15892802	15893249	0.2	0.19	0.21	0.18	0.16	0.15	0.26	0.23
chr11	16831268	16831831	0.16	0.18	0.26	0.3	0.13	0.09	0.24	0.2
chr11	19710674	19711126	0.19	0.2	0.2	0.24	0.17	0.17	0.22	0.22
chr12	228961	229707	0.27	0.3	0.26	0.27	0.24	0.25	0.31	0.28
chr12	571484	571593	0.19	0.24	0.16	0.18	0.12	0.1	0.21	0.26
chr12	575857	576174	0.28	0.43	0.46	0.39	0.31	0.25	0.35	0.35
chr12	589135	589582	0.43	0.46	0.41	0.47	0.14	0.18	0.28	0.33
chr12	599715	600135	0.25	0.31	0.4	0.37	0.42	0.25	0.44	0.45
chr12	1399584	1400383	0.23	0.3	0.3	0.26	0.18	0.22	0.27	0.24
chr12	2885674	2885936	0.16	0.22	0.28	0.22	0.03	0.03	0.13	0.09
chr12	3782421	3782765	0.2	0.22	0.24	0.26	0.17	0.14	0.24	0.28
chr12	4355417	4355561	0.29	0.29	0.25	0.3	0.2	0.18	0.3	0.35
chr12	4406167	4406756	0.34	0.42	0.45	0.36	0.35	0.32	0.49	0.48
chr12	4453894	4454280	0.44	0.44	0.4	0.36	0.33	0.35	0.46	0.42
chr12	4622991	4623400	0.24	0.22	0.26	0.27	0.09	0.09	0.16	0.16
chr12	5072559	5072760	0.34	0.3	0.3	0.42	0.1	0.16	0.28	0.32
chr12	5389152	5389336	0.21	0.24	0.26	0.22	0.22	0.19	0.26	0.23
chr12	5512986	5513305	0.34	0.44	0.53	0.45	0.39	0.4	0.54	0.57
chr12	5839391	5840339	0.3	0.37	0.39	0.4	0.31	0.3	0.43	0.33
chr12	6067013	6067327	0.24	0.21	0.21	0.25	0.11	0.13	0.22	0.19
chr12	6680802	6681279	0.47	0.44	0.5	0.5	0.46	0.45	0.53	0.47
chr12	7023652	7023925	0.34	0.31	0.25	0.44	0.19	0.29	0.3	0.44
chr12	7147421	7147743	0.53	0.45	0.6	0.51	0.48	0.42	0.62	0.62
chr12	7395429	7395551	0.39	0.43	0.44	0.39	0.29	0.29	0.4	0.42
chr12	7559328	7559615	0.19	0.28	0.25	0.29	0.13	0.17	0.23	0.23
chr12	7966637	7966760	0.21	0.22	0.14	0.17	0.17	0.17	0.19	0.32
chr12	8808026	8808222	0.16	0.16	0.19	0.19	0.15	0.13	0.21	0.19
chr12	9745091	9745788	0.29	0.3	0.34	0.37	0.28	0.28	0.38	0.28
chr12	9947747	9948207	0.42	0.43	0.46	0.43	0.37	0.36	0.49	0.47
chr12	10699137	10699865	0.24	0.26	0.26	0.26	0.23	0.22	0.26	0.25
chr12	11047428	11047596	0.31	0.27	0.33	0.27	0.22	0.2	0.27	0.27
chr12	12093499	12093727	0.24	0.19	0.24	0.22	0.16	0.15	0.25	0.23
chr12	12094064	12094616	0.2	0.15	0.21	0.22	0.16	0.12	0.19	0.19
chr12	12464235	12464622	0.16	0.18	0.21	0.2	0.12	0.14	0.17	0.21
chr12	13121415	13121809	0.23	0.2	0.19	0.22	0.18	0.17	0.26	0.24
chr12	14004571	14004736	0.44	0.47	0.46	0.55	0.33	0.37	0.64	0.57
chr12	14304050	14304114	0.27	0.21	0.13	0.19	0.05	0.03	0.38	0.33
chr12	15197662	15197811	0.28	0.3	0.51	0.46	0.2	0.22	0.39	0.43
chr12	15339953	15340241	0.5	0.46	0.55	0.5	0.2	0.24	0.3	0.36
chr12	17176665	17177189	0.29	0.3	0.33	0.33	0.26	0.22	0.35	0.28
chr12	18727903	18728340	0.31	0.29	0.36	0.38	0.14	0.19	0.24	0.25
chr12	18749354	18749635	0.42	0.44	0.54	0.5	0.38	0.39	0.54	0.53
chr12	18852677	18852992	0.07	0.08	0.12	0.09	0.05	0.06	0.1	0.11
chr12	18882126	18882412	0.21	0.22	0.28	0.23	0.17	0.19	0.23	0.34
chr12	18914373	18914585	0.14	0.2	0.22	0.22	0.09	0.1	0.16	0.16
chr12	19198027	19198326	0.18	0.17	0.18	0.27	0.09	0.09	0.22	0.19
chr12	19199548	19199853	0.16	0.14	0.19	0.19	0.07	0.06	0.15	0.14
chr12	19701354	19701572	0.11	0.13	0.17	0.17	0.1	0.07	0.18	0.14
chr12	19835898	19835949	0.24	0.25	0.29	0.28	0.24	0.22	0.28	0.3
chr12	20626473	20626768	0.2	0.23	0.28	0.24	0.08	0.08	0.19	0.21
chr12	21193982	21194124	0.36	0.34	0.44	0.51	0.24	0.28	0.38	0.35
chr12	21212084	21213133	0.23	0.26	0.27	0.26	0.28	0.24	0.36	0.32
chr12	21396575	21396670	0.16	0.24	0.13	0.17	0.02	0.02	0.15	0.16
chr12	21488872	21489174	0.34	0.41	0.39	0.42	0.28	0.29	0.38	0.46
chr12	21524126	21524817	0.26	0.26	0.24	0.23	0.2	0.2	0.2	0.27
chr12	21678144	21678662	0.37	0.34	0.46	0.46	0.37	0.37	0.5	0.46
chr12	21679606	21680230	0.28	0.35	0.37	0.32	0.26	0.27	0.32	0.35
chr12	21680614	21681150	0.17	0.13	0.2	0.14	0.12	0.13	0.18	0.16
chr12	21951132	21951273	0.15	0.15	0.13	0.15	0.02	0.04	0.13	0.09
chr12	22068450	22068613	0.13	0.11	0.14	0.13	0.09	0.06	0.16	0.18
chr12	22112452	22112973	0.26	0.35	0.32	0.29	0.26	0.22	0.34	0.34
chr12	23168773	23168853	0.4	0.28	0.4	0.39	0.31	0.22	0.36	0.55
chr12	23209278	23209869	0.3	0.29	0.31	0.29	0.28	0.32	0.37	0.34
chr12	23213077	23213702	0.29	0.24	0.31	0.31	0.31	0.3	0.44	0.42
chr12	23332604	23332899	0.2	0.19	0.24	0.25	0.17	0.15	0.23	0.21
chr12	23367820	23368323	0.29	0.25	0.28	0.29	0.19	0.26	0.29	0.26
chr12	23407863	23407994	0.49	0.52	0.42	0.58	0.26	0.14	0.42	0.44
chr13	152788	153245	0.28	0.29	0.34	0.36	0.26	0.3	0.36	0.37
chr13	296812	297085	0.24	0.24	0.26	0.26	0.2	0.21	0.3	0.27
chr13	950550	950746	0.42	0.51	0.53	0.54	0.43	0.36	0.49	0.6
chr13	1208509	1209327	0.2	0.17	0.23	0.23	0.21	0.24	0.35	0.31
chr13	1471847	1472591	0.35	0.36	0.43	0.38	0.35	0.37	0.44	0.44
chr13	1520529	1520681	0.3	0.24	0.29	0.27	0.25	0.17	0.32	0.37
chr13	1605673	1605949	0.29	0.32	0.35	0.32	0.22	0.22	0.26	0.31
chr13	1725276	1725429	0.2	0.18	0.23	0.26	0.14	0.15	0.21	0.2
chr13	1735922	1736079	0.7	0.7	0.73	0.76	0.54	0.4	0.74	0.82
chr13	1795309	1795429	0.37	0.32	0.42	0.45	0.31	0.27	0.51	0.47
chr13	1930092	1931967	0.44	0.46	0.5	0.5	0.42	0.43	0.54	0.53
chr13	1947521	1948067	0.21	0.24	0.26	0.27	0.24	0.21	0.27	0.27
chr13	2086369	2086548	0.65	0.68	0.78	0.77	0.57	0.62	0.75	0.77
chr13	2117333	2117518	0.62	0.72	0.7	0.54	0.24	0.16	0.42	0.36
chr13	2253781	2254347	0.08	0.12	0.13	0.14	0.12	0.11	0.17	0.22
chr13	2257240	2257435	0.57	0.36	0.54	0.45	0.4	0.35	0.56	0.49
chr13	2317497	2317753	0.13	0.2	0.23	0.23	0.12	0.1	0.21	0.19
chr13	3035165	3035611	0.28	0.31	0.34	0.3	0.18	0.27	0.37	0.35
chr13	3574489	3576074	0.46	0.45	0.47	0.48	0.39	0.41	0.51	0.48
chr13	3637353	3637723	0.31	0.3	0.33	0.34	0.17	0.26	0.27	0.32
chr13	3829138	3829443	0.2	0.18	0.25	0.25	0.1	0.17	0.18	0.27
chr13	4525585	4526096	0.48	0.66	0.61	0.58	0.19	0.19	0.31	0.34
chr13	4994679	4995175	0.25	0.23	0.23	0.24	0.18	0.16	0.26	0.17
chr13	5445473	5446118	0.2	0.25	0.3	0.29	0.23	0.21	0.27	0.32
chr13	5540171	5540538	0.33	0.24	0.31	0.37	0.21	0.18	0.29	0.22
chr13	5555100	5555353	0.41	0.37	0.38	0.41	0.18	0.24	0.28	0.36
chr13	5834353	5835253	0.33	0.36	0.45	0.38	0.28	0.28	0.37	0.36
chr13	6117825	6117899	0.83	0.86	0.93	0.91	0.77	0.85	0.96	0.97
chr13	6152380	6152814	0.45	0.47	0.45	0.46	0.45	0.4	0.53	0.5
chr13	6185793	6186596	0.39	0.39	0.44	0.43	0.37	0.35	0.41	0.4
chr13	6194732	6194999	0.29	0.25	0.32	0.28	0.21	0.19	0.28	0.29
chr13	6215822	6216051	0.32	0.31	0.47	0.46	0.2	0.21	0.38	0.25
chr13	6233600	6234156	0.29	0.3	0.32	0.31	0.26	0.25	0.31	0.36
chr13	6282230	6282486	0.09	0.14	0.12	0.11	0.12	0.11	0.18	0.21
chr13	6686912	6687082	0.13	0.15	0.21	0.17	0.07	0.05	0.13	0.16
chr13	6784754	6785075	0.31	0.29	0.36	0.3	0.2	0.19	0.25	0.28
chr13	7312688	7312975	0.29	0.24	0.28	0.26	0.23	0.21	0.28	0.3
chr13	8023113	8023585	0.39	0.41	0.48	0.42	0.44	0.36	0.51	0.47
chr13	8146808	8147099	0.22	0.2	0.23	0.24	0.16	0.16	0.24	0.23
chr13	9490308	9490548	0.25	0.28	0.23	0.27	0.09	0.14	0.17	0.24
chr13	9588782	9588994	0.32	0.48	0.41	0.43	0.14	0.1	0.26	0.19
chr13	9847896	9848158	0.4	0.33	0.38	0.38	0.24	0.18	0.39	0.32
chr13	10146637	10146843	0.17	0.24	0.24	0.27	0.18	0.16	0.26	0.22
chr13	10158269	10158598	0.27	0.27	0.33	0.35	0.21	0.18	0.28	0.34
chr13	10365571	10365736	0.19	0.3	0.26	0.3	0.2	0.15	0.3	0.24
chr13	11300509	11300674	0.21	0.17	0.27	0.25	0.15	0.14	0.25	0.25
chr13	12575598	12575881	0.31	0.38	0.35	0.35	0.32	0.27	0.36	0.38
chr13	13574223	13574535	0.47	0.48	0.55	0.48	0.25	0.24	0.45	0.36
chr13	14576845	14577024	0.16	0.14	0.23	0.25	0.08	0.12	0.23	0.18
chr13	14921408	14922023	0.24	0.25	0.3	0.27	0.18	0.15	0.28	0.24
chr13	15169554	15169891	0.35	0.42	0.45	0.41	0.25	0.2	0.35	0.26
chr13	15178734	15178999	0.22	0.21	0.25	0.24	0.13	0.13	0.18	0.2
chr13	15414574	15414665	0.27	0.33	0.35	0.42	0.18	0.17	0.28	0.43
chr13	15560266	15560459	0.14	0.17	0.17	0.16	0.18	0.12	0.22	0.24
chr13	15813856	15814264	0.36	0.34	0.34	0.36	0.29	0.32	0.39	0.36
chr13	18436019	18436246	0.19	0.19	0.21	0.26	0.13	0.14	0.26	0.17
chr13	18553962	18554106	0.24	0.13	0.22	0.2	0.14	0.14	0.21	0.17
chr13	18598866	18599132	0.25	0.28	0.28	0.32	0.2	0.25	0.35	0.26
chr13	18934504	18934972	0.14	0.21	0.17	0.21	0.16	0.14	0.19	0.18
chr13	19707753	19707899	0.35	0.31	0.32	0.36	0.2	0.21	0.28	0.3
chr13	19802451	19803034	0.13	0.2	0.26	0.22	0.1	0.08	0.23	0.15
chr13	20154256	20154895	0.17	0.18	0.22	0.2	0.14	0.13	0.17	0.21
chr13	20444090	20444291	0.36	0.41	0.53	0.35	0.22	0.27	0.35	0.46
chr13	21644847	21645217	0.13	0.14	0.17	0.17	0.11	0.07	0.13	0.19
chr13	22332389	22332934	0.17	0.19	0.2	0.25	0.11	0.12	0.19	0.19
chr13	22655261	22655457	0.56	0.61	0.57	0.63	0.38	0.36	0.63	0.56
chr13	22856253	22856595	0.18	0.16	0.18	0.22	0.18	0.16	0.26	0.27
chr13	22893591	22893685	0.29	0.18	0.39	0.43	0.05	0.08	0.22	0.16
chr13	23553564	23553972	0.16	0.19	0.23	0.24	0.12	0.1	0.24	0.17
chr13	23555080	23555248	0.26	0.2	0.3	0.33	0.14	0.14	0.24	0.28
chr13	25091180	25091315	0.25	0.27	0.34	0.33	0.24	0.25	0.34	0.47
chr13	25307957	25308341	0.12	0.15	0.11	0.15	0.05	0.05	0.11	0.22
chr13	25565467	25565756	0.38	0.27	0.3	0.35	0.23	0.23	0.47	0.39
chr13	25791412	25791688	0.27	0.28	0.32	0.35	0.15	0.08	0.21	0.18
chr13	25876582	25877382	0.3	0.29	0.3	0.33	0.2	0.22	0.3	0.32
chr13	26189175	26189352	0.38	0.43	0.51	0.47	0.33	0.36	0.46	0.45
chr13	26222644	26223093	0.27	0.31	0.4	0.42	0.25	0.15	0.46	0.42
chr13	26400557	26400882	0.36	0.47	0.37	0.45	0.22	0.24	0.34	0.43
chr13	27073820	27073988	0.42	0.47	0.47	0.53	0.33	0.49	0.64	0.55
chr13	27374584	27374920	0.34	0.42	0.4	0.4	0.37	0.33	0.45	0.51
chr13	27498141	27499430	0.22	0.22	0.23	0.25	0.19	0.19	0.28	0.26
chr13	27551620	27552068	0.61	0.64	0.68	0.64	0.52	0.55	0.67	0.66
chr13	27661683	27662388	0.2	0.23	0.26	0.25	0.2	0.2	0.29	0.25
chr13	27666110	27666535	0.26	0.33	0.35	0.38	0.24	0.33	0.41	0.31
chr13	27844404	27844618	0.36	0.35	0.41	0.37	0.31	0.36	0.51	0.52
chr13	27999830	28000449	0.45	0.36	0.41	0.47	0.41	0.33	0.46	0.53
chr13	28005034	28005258	0.25	0.28	0.28	0.33	0.2	0.13	0.23	0.29
chr14	456287	456665	0.37	0.37	0.44	0.38	0.4	0.32	0.51	0.43
chr14	727120	727570	0.34	0.33	0.37	0.37	0.32	0.28	0.39	0.33
chr14	820768	821465	0.27	0.29	0.33	0.36	0.23	0.23	0.33	0.32
chr14	885917	886188	0.47	0.5	0.51	0.53	0.29	0.38	0.38	0.52
chr14	1132124	1132531	0.17	0.21	0.22	0.23	0.17	0.15	0.26	0.21
chr14	1475500	1475781	0.36	0.43	0.45	0.48	0.31	0.35	0.42	0.41
chr14	1595145	1595432	0.48	0.4	0.46	0.5	0.31	0.29	0.43	0.37
chr14	2096516	2096886	0.26	0.24	0.31	0.3	0.27	0.26	0.35	0.34
chr14	2341004	2341193	0.15	0.15	0.14	0.22	0.07	0.07	0.08	0.17
chr14	2344676	2345493	0.21	0.22	0.23	0.22	0.14	0.14	0.22	0.23
chr14	2849861	2849995	0.39	0.3	0.25	0.28	0.14	0.17	0.32	0.44
chr14	3833801	3834005	0.21	0.25	0.25	0.23	0.18	0.16	0.28	0.24
chr14	3886375	3887798	0.39	0.4	0.47	0.42	0.39	0.34	0.44	0.46
chr14	4160554	4160824	0.21	0.19	0.24	0.28	0.25	0.21	0.27	0.28
chr14	4238208	4238261	0.24	0.13	0.23	0.25	0.09	0.12	0.38	0.29
chr14	4286108	4286664	0.24	0.23	0.22	0.21	0.22	0.21	0.32	0.24
chr14	4333561	4334099	0.35	0.33	0.35	0.37	0.31	0.33	0.35	0.36
chr14	4345222	4345445	0.15	0.16	0.18	0.16	0.08	0.09	0.15	0.12
chr14	4470658	4471770	0.23	0.25	0.26	0.27	0.2	0.19	0.31	0.24
chr14	4852619	4852715	0.09	0.14	0.1	0.15	0	0.02	0.06	0.19
chr14	4854232	4854425	0.15	0.2	0.16	0.24	0.15	0.14	0.27	0.3
chr14	4855046	4855590	0.49	0.52	0.52	0.52	0.57	0.54	0.75	0.67
chr14	5513479	5513922	0.32	0.33	0.43	0.43	0.37	0.36	0.47	0.47
chr14	5954143	5955028	0.21	0.28	0.24	0.25	0.19	0.18	0.23	0.21
chr14	5986666	5987328	0.26	0.25	0.27	0.29	0.19	0.17	0.27	0.23
chr14	6195554	6195954	0.06	0.15	0.14	0.19	0.08	0.07	0.16	0.17
chr14	6253927	6254177	0.21	0.3	0.3	0.27	0.16	0.19	0.28	0.24
chr14	6865568	6866190	0.23	0.21	0.23	0.23	0.15	0.13	0.23	0.26
chr14	9638246	9638573	0.1	0.17	0.18	0.19	0.08	0.05	0.14	0.16
chr14	9673740	9674282	0.37	0.41	0.44	0.51	0.38	0.38	0.54	0.54
chr14	9703253	9703543	0.2	0.22	0.26	0.24	0.17	0.23	0.26	0.3
chr14	9729219	9729441	0.24	0.17	0.28	0.21	0.17	0.19	0.29	0.21
chr14	9818818	9819078	0.36	0.34	0.32	0.35	0.18	0.21	0.28	0.3
chr14	9879629	9879838	0.38	0.35	0.37	0.38	0.26	0.19	0.36	0.29
chr14	13578451	13578701	0.3	0.22	0.5	0.32	0.31	0.24	0.49	0.46
chr14	13649744	13650102	0.27	0.33	0.32	0.33	0.27	0.26	0.31	0.31
chr14	16261321	16261809	0.24	0.18	0.18	0.23	0.14	0.15	0.21	0.23
chr14	17019305	17020089	0.16	0.18	0.22	0.21	0.19	0.15	0.26	0.23
chr14	17087047	17087542	0.29	0.34	0.39	0.33	0.21	0.23	0.31	0.36
chr14	17448189	17448272	0.17	0.17	0.36	0.24	0.02	0.05	0.27	0.23
chr14	17559575	17559770	0.09	0.11	0.09	0.17	0.08	0.05	0.11	0.18
chr14	18204356	18204489	0.3	0.23	0.27	0.33	0.18	0.18	0.3	0.27
chr14	18227556	18227693	0.09	0.08	0.08	0.05	0.01	0.03	0.16	0.01
chr14	18228165	18228532	0.24	0.32	0.35	0.31	0.32	0.21	0.36	0.33
chr14	18687470	18687840	0.12	0.15	0.17	0.19	0.07	0.08	0.16	0.11
chr14	19947850	19948209	0.23	0.13	0.24	0.23	0.17	0.21	0.31	0.33
chr14	20469137	20469313	0.18	0.15	0.22	0.2	0.07	0.11	0.2	0.11
chr14	21580341	21580475	0.14	0.1	0.13	0.1	0.07	0.07	0.09	0.15
chr14	21681188	21681921	0.22	0.23	0.28	0.24	0.19	0.13	0.25	0.23
chr14	21843315	21843794	0.17	0.13	0.19	0.21	0.16	0.16	0.22	0.22
chr14	22009528	22010443	0.53	0.57	0.55	0.56	0.29	0.36	0.41	0.4
chr14	22535432	22535745	0.24	0.27	0.32	0.26	0.29	0.25	0.36	0.39
chr14	22665680	22666031	0.27	0.35	0.37	0.37	0.23	0.2	0.31	0.31
chr14	22718311	22718888	0.22	0.23	0.26	0.26	0.13	0.15	0.23	0.23
chr14	23698407	23699571	0.22	0.21	0.26	0.24	0.17	0.17	0.25	0.22
chr14	23812431	23812959	0.22	0.24	0.21	0.23	0.21	0.2	0.27	0.27
chr14	23822214	23822734	0.25	0.3	0.3	0.28	0.33	0.31	0.44	0.5
chr14	23831410	23831629	0.22	0.18	0.2	0.19	0.17	0.18	0.24	0.23
chr14	23955015	23955933	0.47	0.51	0.53	0.53	0.34	0.37	0.47	0.41
chr14	24105653	24106192	0.33	0.33	0.33	0.38	0.29	0.33	0.41	0.39
chr14	24252175	24252675	0.25	0.26	0.27	0.29	0.28	0.2	0.32	0.25
chr14	24306839	24307541	0.27	0.27	0.26	0.28	0.2	0.19	0.29	0.28
chr14	24384032	24384127	0.27	0.22	0.24	0.28	0.11	0.09	0.15	0.2
chr14	24551908	24552278	0.27	0.31	0.33	0.38	0.34	0.32	0.35	0.39
chr14	24893216	24893723	0.2	0.27	0.29	0.26	0.18	0.17	0.23	0.25
chr14	25694001	25694202	0.38	0.26	0.4	0.36	0.1	0.13	0.25	0.18
chr14	25887393	25887532	0.15	0.32	0.35	0.44	0.05	0.12	0.29	0.33
chr14	26395352	26396524	0.18	0.21	0.19	0.2	0.16	0.16	0.2	0.22
chr14	26757753	26758502	0.67	0.67	0.76	0.7	0.68	0.64	0.81	0.77
chr14	27031244	27031775	0.39	0.42	0.53	0.51	0.49	0.46	0.61	0.59
chr14	27237010	27237243	0.16	0.2	0.16	0.18	0.03	0.06	0.07	0.14
chr14	27369310	27369685	0.23	0.26	0.3	0.35	0.27	0.24	0.37	0.27
chr14	27399303	27399496	0.39	0.33	0.42	0.41	0.27	0.19	0.3	0.38
chr14	27489735	27489965	0.14	0.22	0.2	0.27	0.22	0.21	0.36	0.33
chr14	28045997	28046188	0.58	0.63	0.69	0.69	0.42	0.31	0.69	0.55
chr14	28138303	28138902	0.21	0.21	0.25	0.25	0.21	0.16	0.22	0.27
chr14	28286070	28286532	0.17	0.25	0.27	0.3	0.16	0.15	0.31	0.26
chr14	28877278	28877647	0.21	0.18	0.23	0.2	0.17	0.17	0.25	0.21
chr14	28958510	28959037	0.36	0.4	0.43	0.39	0.32	0.26	0.44	0.4
chr14	29485144	29485408	0.33	0.45	0.47	0.43	0.23	0.26	0.39	0.33
chr14	29485956	29486362	0.43	0.39	0.44	0.41	0.35	0.42	0.43	0.48
chr14	29677081	29677240	0.3	0.25	0.21	0.31	0.17	0.15	0.3	0.31
chr14	29683371	29684028	0.32	0.3	0.34	0.38	0.3	0.31	0.37	0.4
chr14	29705170	29705483	0.49	0.55	0.58	0.56	0.53	0.55	0.64	0.61
chr14	29711965	29712333	0.44	0.53	0.49	0.5	0.39	0.44	0.52	0.46
chr14	29762735	29763379	0.23	0.26	0.31	0.32	0.15	0.15	0.19	0.24
chr14	29879682	29880163	0.56	0.55	0.58	0.6	0.49	0.43	0.64	0.64
chr14	29988439	29988742	0.28	0.22	0.29	0.28	0.13	0.19	0.2	0.2
chr14	30013826	30014290	0.32	0.28	0.34	0.33	0.27	0.26	0.33	0.33
chr14	30017303	30018130	0.2	0.24	0.27	0.27	0.19	0.22	0.29	0.25
chr14	30144866	30145107	0.13	0.28	0.37	0.31	0.15	0.19	0.33	0.42
chr14	30254408	30254645	0.2	0.2	0.31	0.33	0.25	0.22	0.34	0.32
chr14	30255108	30255655	0.19	0.29	0.25	0.28	0.24	0.22	0.32	0.26
chr14	30256889	30258150	0.37	0.36	0.4	0.39	0.31	0.32	0.36	0.34
chr14	30290670	30290900	0.2	0.33	0.35	0.4	0.19	0.16	0.34	0.29
chr14	30313598	30314029	0.23	0.26	0.29	0.24	0.24	0.16	0.25	0.27
chr14	30327718	30327832	0.52	0.74	0.74	0.68	0.19	0.19	0.59	0.39
chr14	30703190	30703559	0.32	0.3	0.35	0.37	0.27	0.29	0.32	0.32
chr14	30706016	30706292	0.45	0.42	0.53	0.56	0.31	0.34	0.52	0.37
chr14	30742731	30742861	0.25	0.31	0.32	0.33	0.22	0.17	0.29	0.27
chr14	30800452	30800866	0.27	0.25	0.3	0.29	0.21	0.23	0.32	0.28
chr15	664650	664858	0.18	0.25	0.27	0.31	0.21	0.18	0.41	0.35
chr15	1109716	1109841	0.33	0.22	0.32	0.33	0.22	0.1	0.18	0.27
chr15	1180723	1181059	0.31	0.36	0.35	0.31	0.3	0.26	0.35	0.33
chr15	1438704	1438779	0.05	0.09	0.08	0.07	0.01	0.03	0.09	0.11
chr15	1438969	1439256	0.2	0.2	0.21	0.25	0.15	0.1	0.23	0.2
chr15	1664351	1664674	0.43	0.48	0.46	0.52	0.27	0.19	0.33	0.3
chr15	1730585	1730846	0.48	0.57	0.55	0.58	0.31	0.37	0.48	0.45
chr15	2370415	2370711	0.22	0.12	0.23	0.22	0.15	0.15	0.24	0.25
chr15	2386729	2387098	0.44	0.55	0.54	0.55	0.47	0.41	0.6	0.61
chr15	2408629	2408804	0.22	0.27	0.26	0.35	0.22	0.23	0.37	0.26
chr15	2409220	2409569	0.14	0.18	0.13	0.19	0.1	0.09	0.13	0.16
chr15	2504817	2505001	0.47	0.53	0.66	0.57	0.39	0.24	0.48	0.54
chr15	2522665	2522778	0.27	0.27	0.27	0.27	0.19	0.18	0.32	0.19
chr15	2534339	2534799	0.13	0.15	0.17	0.18	0.13	0.11	0.2	0.16
chr15	2896731	2896911	0.1	0.15	0.16	0.17	0.11	0.1	0.26	0.2
chr15	2907606	2908388	0.14	0.16	0.2	0.13	0.12	0.16	0.22	0.2
chr15	3101645	3102195	0.26	0.28	0.3	0.33	0.22	0.19	0.29	0.26
chr15	3141374	3141548	0.04	0.11	0.1	0.09	0.02	0.04	0.19	0.06
chr15	3143343	3143894	0.29	0.34	0.34	0.39	0.19	0.19	0.3	0.33
chr15	3327218	3327299	0.42	0.39	0.44	0.49	0.35	0.34	0.54	0.5
chr15	3600605	3600815	0.32	0.35	0.41	0.47	0.26	0.25	0.36	0.4
chr15	3894238	3894532	0.27	0.31	0.31	0.34	0.25	0.26	0.29	0.33
chr15	4209630	4209868	0.23	0.24	0.28	0.24	0.19	0.18	0.27	0.22
chr15	4252621	4252929	0.19	0.21	0.21	0.22	0.19	0.17	0.24	0.2
chr15	4482652	4482830	0.1	0.1	0.1	0.14	0.09	0.07	0.17	0.12
chr15	5101078	5101611	0.21	0.25	0.27	0.26	0.2	0.19	0.23	0.25
chr15	5246570	5246812	0.22	0.19	0.26	0.17	0.18	0.13	0.24	0.28
chr15	5312931	5313151	0.35	0.31	0.32	0.41	0.26	0.2	0.32	0.24
chr15	5415515	5415937	0.35	0.31	0.38	0.38	0.31	0.28	0.48	0.43
chr15	6591770	6592006	0.42	0.51	0.48	0.4	0.29	0.11	0.46	0.43
chr15	6606271	6606385	0.18	0.29	0.19	0.25	0.07	0.18	0.29	0.33
chr15	6609420	6609703	0.3	0.3	0.37	0.3	0.25	0.27	0.36	0.33
chr15	6676717	6677154	0.32	0.34	0.39	0.35	0.28	0.27	0.35	0.32
chr15	6743734	6744055	0.21	0.21	0.29	0.23	0.22	0.21	0.29	0.24
chr15	7521318	7521699	0.23	0.23	0.28	0.28	0.25	0.24	0.27	0.31
chr15	7957644	7957724	0.56	0.65	0.67	0.67	0.32	0.27	0.62	0.52
chr15	8418268	8418582	0.24	0.23	0.25	0.26	0.2	0.16	0.23	0.24
chr15	8551213	8551520	0.43	0.56	0.47	0.49	0.41	0.44	0.55	0.57
chr15	9537813	9537985	0.17	0.2	0.19	0.19	0.17	0.15	0.22	0.22
chr15	9612377	9612993	0.21	0.24	0.27	0.28	0.23	0.2	0.28	0.26
chr15	9933692	9934168	0.28	0.35	0.3	0.32	0.19	0.17	0.3	0.25
chr15	9950426	9950645	0.1	0.07	0.19	0.2	0.06	0.11	0.18	0.23
chr15	10295907	10296067	0.29	0.22	0.32	0.3	0.28	0.26	0.33	0.37
chr15	10804499	10804875	0.37	0.39	0.41	0.39	0.32	0.31	0.37	0.37
chr15	10977558	10977637	0.17	0.1	0.16	0.26	0.07	0.04	0.32	0.19
chr15	10984022	10984447	0.28	0.35	0.43	0.45	0.12	0.09	0.21	0.23
chr15	10988893	10989147	0.09	0.15	0.15	0.15	0.05	0.03	0.1	0.13
chr15	11489341	11489918	0.26	0.34	0.38	0.34	0.3	0.27	0.39	0.46
chr15	11751036	11751331	0.39	0.33	0.36	0.36	0.26	0.26	0.37	0.41
chr15	12514233	12514583	0.23	0.17	0.25	0.18	0.09	0.1	0.19	0.17
chr15	14194793	14195204	0.49	0.47	0.5	0.48	0.22	0.23	0.41	0.31
chr15	14686939	14687161	0.22	0.24	0.28	0.29	0.24	0.22	0.31	0.38
chr15	15646882	15646936	0.26	0.3	0.36	0.36	0.12	0.11	0.31	0.33
chr15	16027221	16027370	0.61	0.69	0.71	0.69	0.3	0.33	0.51	0.46
chr15	16435229	16435702	0.29	0.32	0.34	0.38	0.26	0.36	0.38	0.4
chr15	16559768	16560186	0.5	0.49	0.5	0.53	0.47	0.35	0.56	0.49
chr15	16600725	16601047	0.21	0.21	0.27	0.26	0.17	0.15	0.23	0.2
chr15	16610966	16611129	0.17	0.17	0.17	0.19	0.09	0.11	0.23	0.2
chr15	16611773	16611840	0.56	0.4	0.55	0.48	0.37	0.24	0.65	0.51
chr15	16894653	16894950	0.35	0.35	0.34	0.35	0.37	0.37	0.45	0.51
chr15	18266043	18266137	0.33	0.38	0.25	0.36	0.2	0.11	0.46	0.32
chr15	18271656	18271988	0.34	0.26	0.3	0.33	0.21	0.23	0.32	0.27
chr15	18863888	18864417	0.12	0.19	0.21	0.17	0.13	0.17	0.18	0.2
chr15	18990936	18991371	0.29	0.39	0.43	0.42	0.27	0.32	0.45	0.5
chr15	18993084	18993669	0.59	0.63	0.7	0.68	0.63	0.57	0.72	0.73
chr15	19308760	19308835	0.08	0.09	0.11	0.12	0.05	0.04	0.14	0.09
chr15	20432394	20432745	0.36	0.39	0.48	0.42	0.24	0.26	0.36	0.36
chr15	20554060	20554729	0.16	0.2	0.28	0.28	0.17	0.15	0.24	0.26
chr15	21489283	21490139	0.24	0.24	0.3	0.23	0.21	0.17	0.24	0.25
chr15	21886521	21887237	0.28	0.33	0.36	0.35	0.34	0.33	0.32	0.35
chr15	22279575	22280088	0.32	0.34	0.35	0.33	0.21	0.23	0.27	0.32
chr16	5254	5601	0.15	0.16	0.19	0.18	0.13	0.14	0.19	0.2
chr16	15136	15592	0.19	0.19	0.22	0.22	0.15	0.15	0.25	0.21
chr16	20801	21189	0.33	0.31	0.31	0.29	0.27	0.3	0.34	0.41
chr16	206220	206599	0.39	0.38	0.45	0.49	0.29	0.31	0.43	0.31
chr16	367236	367429	0.19	0.19	0.12	0.18	0.06	0.09	0.24	0.14
chr16	1375175	1375315	0.16	0.14	0.14	0.14	0.06	0.07	0.15	0.11
chr16	1750932	1751392	0.26	0.25	0.27	0.29	0.23	0.23	0.3	0.3
chr16	1936203	1936771	0.45	0.41	0.48	0.49	0.44	0.45	0.48	0.59
chr16	3393852	3394571	0.25	0.3	0.31	0.34	0.3	0.3	0.36	0.41
chr16	3659901	3660323	0.48	0.36	0.38	0.5	0.42	0.33	0.51	0.49
chr16	3811560	3811803	0.2	0.21	0.21	0.2	0.19	0.16	0.21	0.23
chr16	4170642	4170971	0.1	0.06	0.13	0.12	0.04	0.02	0.16	0.15
chr16	5342396	5342559	0.33	0.16	0.27	0.25	0.12	0.14	0.33	0.35
chr16	7388291	7388831	0.28	0.28	0.29	0.27	0.23	0.23	0.28	0.29
chr16	7741336	7741514	0.29	0.28	0.3	0.3	0.23	0.25	0.3	0.29
chr16	8288728	8288853	0.25	0.23	0.3	0.27	0.21	0.22	0.23	0.3
chr16	8465355	8466179	0.24	0.25	0.26	0.28	0.19	0.19	0.28	0.25
chr16	8467967	8468256	0.23	0.24	0.25	0.25	0.21	0.2	0.25	0.25
chr16	8968852	8969213	0.24	0.24	0.32	0.36	0.16	0.19	0.3	0.35
chr16	10371043	10371195	0.21	0.25	0.27	0.25	0.16	0.2	0.2	0.24
chr16	11609949	11610274	0.19	0.21	0.24	0.26	0.18	0.16	0.26	0.19
chr16	11697957	11698222	0.28	0.23	0.3	0.31	0.24	0.23	0.29	0.29
chr16	11783886	11784129	0.18	0.2	0.21	0.23	0.16	0.18	0.25	0.23
chr16	12787259	12787521	0.58	0.45	0.49	0.42	0.3	0.37	0.51	0.46
chr16	12954468	12954699	0.37	0.36	0.45	0.47	0.27	0.08	0.4	0.36
chr16	13156997	13157211	0.18	0.15	0.19	0.21	0.12	0.13	0.2	0.18
chr16	14191038	14191621	0.14	0.14	0.15	0.19	0.1	0.1	0.15	0.15
chr16	14361203	14361600	0.11	0.09	0.25	0.16	0.01	0.04	0.1	0.15
chr16	16281728	16282336	0.23	0.27	0.27	0.24	0.19	0.17	0.24	0.25
chr16	16968928	16969133	0.33	0.25	0.27	0.34	0.23	0.22	0.29	0.35
chr16	16986731	16987241	0.18	0.2	0.2	0.17	0.19	0.19	0.29	0.25
chr16	17086157	17086320	0.13	0.16	0.15	0.16	0.12	0.11	0.24	0.16
chr16	17454661	17454836	0.1	0.11	0.13	0.14	0.08	0.08	0.14	0.14
chr16	17563002	17563978	0.3	0.33	0.3	0.3	0.21	0.2	0.27	0.26
chr16	18619880	18620545	0.51	0.52	0.45	0.59	0.35	0.33	0.45	0.48
chr16	18711943	18712340	0.37	0.37	0.39	0.38	0.37	0.31	0.48	0.42
chr16	18961642	18961799	0.16	0.15	0.17	0.2	0.05	0.08	0.11	0.18
chr16	20681133	20681792	0.27	0.31	0.33	0.33	0.27	0.25	0.36	0.37
chr16	21023126	21023791	0.19	0.17	0.19	0.19	0.19	0.15	0.22	0.2
chr16	21249138	21249499	0.21	0.2	0.21	0.2	0.17	0.17	0.24	0.21
chr16	21252701	21252886	0.08	0.15	0.13	0.13	0.06	0.07	0.2	0.12
chr16	21346926	21347156	0.29	0.35	0.31	0.29	0.29	0.22	0.43	0.4
chr16	22132870	22133157	0.64	0.68	0.57	0.6	0.43	0.52	0.66	0.67
chr16	22353929	22354272	0.43	0.48	0.54	0.61	0.22	0.2	0.3	0.35
chr16	22508821	22509502	0.27	0.27	0.34	0.3	0.25	0.29	0.33	0.31
chr16	22640200	22640768	0.39	0.38	0.43	0.37	0.23	0.21	0.33	0.34
chr16	22768541	22768759	0.13	0.16	0.19	0.18	0.15	0.11	0.25	0.28
chr16	22784997	22785172	0.15	0.17	0.2	0.19	0.16	0.14	0.25	0.21
chr17	675373	675691	0.16	0.13	0.16	0.15	0.11	0.11	0.18	0.15
chr17	1493902	1494175	0.26	0.32	0.39	0.46	0.32	0.4	0.45	0.5
chr17	1571621	1571787	0.14	0.14	0.12	0.09	0.07	0.06	0.11	0.19
chr17	2865381	2865719	0.22	0.23	0.25	0.27	0.27	0.25	0.33	0.28
chr17	2974785	2974968	0.27	0.25	0.25	0.31	0.2	0.26	0.32	0.33
chr17	3026832	3027145	0.33	0.33	0.37	0.44	0.3	0.3	0.37	0.4
chr17	3197349	3197502	0.38	0.26	0.35	0.43	0.17	0.22	0.46	0.42
chr17	4253690	4253799	0.2	0.21	0.24	0.26	0.03	0.09	0.23	0.18
chr17	4363327	4363606	0.48	0.53	0.56	0.53	0.48	0.47	0.54	0.53
chr17	4661993	4662804	0.22	0.27	0.27	0.26	0.2	0.19	0.31	0.26
chr17	5941667	5942071	0.23	0.3	0.34	0.28	0.21	0.2	0.31	0.26
chr17	6390311	6390561	0.13	0.14	0.16	0.14	0.08	0.05	0.14	0.16
chr17	6424389	6425394	0.31	0.32	0.34	0.41	0.24	0.28	0.37	0.33
chr17	6599584	6599845	0.15	0.16	0.21	0.23	0.07	0.13	0.29	0.21
chr17	6940790	6941251	0.63	0.61	0.63	0.64	0.53	0.51	0.64	0.63
chr17	6982347	6982607	0.3	0.36	0.35	0.39	0.23	0.27	0.42	0.38
chr17	7032755	7033143	0.13	0.26	0.25	0.24	0.15	0.18	0.2	0.25
chr17	7360142	7360327	0.2	0.33	0.36	0.35	0.16	0.14	0.33	0.28
chr17	8180106	8181394	0.25	0.28	0.34	0.34	0.26	0.29	0.33	0.33
chr17	8181805	8182210	0.28	0.26	0.3	0.34	0.26	0.28	0.28	0.37
chr17	8255125	8255450	0.27	0.25	0.29	0.33	0.16	0.22	0.25	0.48
chr17	9013365	9014197	0.3	0.31	0.34	0.35	0.23	0.26	0.29	0.31
chr17	9055200	9055879	0.29	0.27	0.29	0.3	0.25	0.24	0.31	0.3
chr17	10762653	10763346	0.21	0.27	0.25	0.28	0.23	0.16	0.31	0.34
chr17	11588952	11589240	0.3	0.31	0.33	0.34	0.32	0.29	0.37	0.42
chr17	12094660	12094905	0.02	0.06	0.08	0.12	0.02	0.07	0.23	0.06
chr17	12099182	12099518	0.13	0.16	0.11	0.12	0.05	0.08	0.18	0.16
chr17	12266152	12266498	0.23	0.19	0.21	0.22	0.16	0.16	0.22	0.21
chr17	12733407	12733982	0.19	0.19	0.21	0.21	0.1	0.1	0.18	0.17
chr17	14008997	14009584	0.22	0.25	0.27	0.31	0.21	0.23	0.3	0.27
chr17	14666123	14666388	0.18	0.16	0.22	0.18	0.14	0.13	0.18	0.19
chr17	15239009	15239363	0.26	0.2	0.22	0.29	0.26	0.2	0.34	0.28
chr17	15855250	15855659	0.26	0.22	0.25	0.29	0.23	0.22	0.28	0.29
chr17	17393886	17394104	0.17	0.2	0.21	0.19	0.17	0.17	0.22	0.24
chr17	17411255	17411943	0.36	0.36	0.33	0.32	0.29	0.23	0.39	0.43
chr17	17554702	17554780	0.34	0.34	0.37	0.44	0.17	0.14	0.48	0.46
chr17	18186411	18186627	0.22	0.32	0.32	0.32	0.27	0.23	0.32	0.33
chr17	18468666	18468977	0.04	0.07	0.06	0.14	0.06	0.04	0.2	0.21
chr17	18624898	18625396	0.2	0.17	0.23	0.21	0.15	0.15	0.23	0.22
chr18	93827	94221	0.2	0.23	0.24	0.26	0.13	0.14	0.22	0.27
chr18	646940	647056	0.3	0.18	0.26	0.33	0.03	0.08	0.25	0.17
chr18	973487	973803	0.29	0.27	0.34	0.22	0.12	0.17	0.3	0.33
chr18	994835	995011	0.16	0.19	0.24	0.21	0.15	0.14	0.27	0.23
chr18	1520810	1521159	0.35	0.34	0.44	0.41	0.3	0.31	0.39	0.41
chr18	2011008	2012001	0.23	0.24	0.27	0.27	0.18	0.16	0.22	0.25
chr18	2076905	2077241	0.36	0.42	0.53	0.52	0.42	0.39	0.61	0.62
chr18	2403084	2403580	0.29	0.3	0.29	0.3	0.2	0.26	0.33	0.26
chr18	2591728	2592008	0.36	0.4	0.51	0.44	0.34	0.31	0.57	0.33
chr18	4031999	4032935	0.34	0.37	0.42	0.4	0.2	0.25	0.27	0.33
chr18	4329209	4329336	0.18	0.16	0.18	0.26	0.12	0.18	0.26	0.31
chr18	4562257	4562609	0.41	0.39	0.43	0.43	0.36	0.36	0.42	0.4
chr18	4665641	4666343	0.32	0.33	0.4	0.37	0.31	0.32	0.41	0.38
chr18	4669374	4669512	0.21	0.17	0.25	0.32	0.29	0.17	0.47	0.59
chr18	4965040	4965308	0.37	0.41	0.41	0.4	0.34	0.36	0.43	0.45
chr18	5258490	5258837	0.33	0.29	0.44	0.37	0.26	0.24	0.39	0.44
chr18	5521177	5521691	0.24	0.27	0.29	0.26	0.21	0.18	0.29	0.28
chr18	5868535	5868728	0.33	0.31	0.3	0.36	0.22	0.17	0.28	0.42
chr18	6792156	6792931	0.26	0.34	0.32	0.34	0.25	0.22	0.32	0.29
chr18	7221451	7221762	0.21	0.15	0.3	0.22	0.06	0.12	0.22	0.24
chr18	7266443	7266943	0.32	0.28	0.34	0.36	0.2	0.27	0.33	0.34
chr18	7581502	7581731	0.34	0.44	0.33	0.41	0.14	0.11	0.22	0.15
chr18	7711338	7711904	0.38	0.35	0.43	0.43	0.23	0.25	0.33	0.32
chr18	8183057	8183831	0.25	0.36	0.38	0.34	0.33	0.25	0.4	0.44
chr18	8525441	8525724	0.3	0.37	0.36	0.5	0.34	0.31	0.51	0.51
chr18	9083903	9084392	0.24	0.24	0.28	0.28	0.23	0.25	0.35	0.36
chr18	9515722	9515789	0.27	0.23	0.29	0.42	0.13	0.08	0.19	0.35
chr18	9883219	9883397	0.32	0.26	0.3	0.38	0.25	0.26	0.43	0.32
chr18	9895450	9895527	0.14	0.05	0.14	0.12	0.02	0	0.12	0.09
chr18	10029918	10030986	0.28	0.28	0.29	0.32	0.2	0.22	0.27	0.27
chr18	10288918	10289407	0.24	0.25	0.28	0.26	0.21	0.2	0.29	0.33
chr18	10436444	10437082	0.11	0.15	0.15	0.16	0.08	0.08	0.14	0.13
chr18	10437313	10437634	0.16	0.2	0.19	0.23	0.12	0.1	0.17	0.18
chr18	10438102	10438439	0.23	0.37	0.4	0.35	0.26	0.17	0.33	0.31
chr18	11786491	11786714	0.26	0.21	0.25	0.27	0.13	0.1	0.22	0.14
chr18	12788443	12788680	0.37	0.34	0.32	0.44	0.37	0.37	0.56	0.67
chr18	13007765	13008297	0.27	0.26	0.31	0.31	0.24	0.23	0.28	0.3
chr18	13495054	13495153	0.28	0.3	0.39	0.43	0.2	0.17	0.33	0.34
chr18	14103350	14103499	0.32	0.32	0.32	0.34	0.2	0.19	0.29	0.33
chr18	14379638	14380779	0.35	0.4	0.39	0.39	0.29	0.29	0.37	0.33
chr18	14474757	14475172	0.45	0.55	0.58	0.57	0.38	0.36	0.45	0.49
chr18	14476957	14477834	0.25	0.29	0.29	0.29	0.25	0.21	0.27	0.31
chr18	14510644	14510982	0.21	0.24	0.2	0.25	0.1	0.11	0.15	0.18
chr18	14686379	14686759	0.35	0.33	0.42	0.39	0.27	0.3	0.41	0.41
chr18	16275057	16275320	0.41	0.42	0.38	0.42	0.32	0.4	0.49	0.43
chr18	16802050	16802256	0.28	0.3	0.32	0.3	0.26	0.21	0.25	0.35
chr18	16978771	16978988	0.26	0.24	0.26	0.26	0.17	0.23	0.29	0.26
chr18	18190004	18190370	0.26	0.24	0.26	0.31	0.23	0.24	0.29	0.27
chr18	18561775	18562039	0.23	0.21	0.24	0.22	0.15	0.15	0.2	0.22
chr18	18619493	18619731	0.19	0.16	0.23	0.24	0.13	0.13	0.23	0.25
chr18	19151394	19151806	0.25	0.25	0.26	0.26	0.17	0.2	0.22	0.25
chr18	19728464	19728708	0.21	0.23	0.25	0.23	0.19	0.2	0.27	0.26
chr18	19935237	19935549	0.22	0.23	0.23	0.27	0.14	0.16	0.2	0.19
chr18	19942730	19942916	0.2	0.22	0.24	0.21	0.14	0.13	0.23	0.19
chr18	20119024	20119139	0.46	0.43	0.56	0.4	0.15	0.22	0.49	0.41
chr18	20504739	20505062	0.21	0.19	0.23	0.26	0.15	0.2	0.22	0.34
chr18	20572647	20573048	0.26	0.2	0.24	0.25	0.14	0.15	0.2	0.19
chr18	20972244	20973124	0.19	0.21	0.25	0.26	0.15	0.24	0.31	0.31
chr18	21159431	21159589	0.18	0.18	0.23	0.18	0.16	0.16	0.21	0.22
chr18	21612005	21612252	0.19	0.2	0.25	0.19	0.16	0.17	0.2	0.27
chr18	21712786	21713276	0.29	0.25	0.33	0.34	0.18	0.2	0.24	0.28
chr18	22184329	22184531	0.22	0.18	0.37	0.25	0.17	0.2	0.26	0.31
chr18	22224115	22224337	0.19	0.17	0.21	0.21	0.17	0.2	0.3	0.22
chr18	22255102	22255211	0.38	0.39	0.38	0.43	0.15	0.25	0.41	0.38
chr18	22338781	22338979	0.19	0.2	0.22	0.19	0.15	0.13	0.23	0.22
chr18	22431368	22432248	0.22	0.22	0.25	0.27	0.13	0.17	0.22	0.2
chr18	22435903	22436279	0.23	0.25	0.28	0.27	0.2	0.2	0.26	0.3
chr18	22475852	22476173	0.26	0.33	0.35	0.36	0.22	0.17	0.37	0.35
chr18	22672059	22672483	0.34	0.23	0.27	0.32	0.2	0.22	0.33	0.3
chr18	23104292	23104486	0.25	0.24	0.29	0.29	0.26	0.23	0.3	0.31
chr18	23641310	23641583	0.13	0.12	0.15	0.2	0.09	0.11	0.16	0.18
chr18	23708180	23708351	0.19	0.2	0.19	0.21	0.08	0.11	0.18	0.16
chr18	23873332	23873874	0.45	0.49	0.54	0.55	0.31	0.37	0.47	0.43
chr18	23939338	23939481	0.17	0.18	0.18	0.22	0.17	0.15	0.3	0.34
chr18	24127748	24128287	0.22	0.2	0.22	0.22	0.17	0.17	0.21	0.22
chr18	24671505	24672033	0.39	0.46	0.52	0.42	0.4	0.43	0.47	0.49
chr18	24879292	24879442	0.24	0.23	0.24	0.26	0.2	0.2	0.25	0.27
chr18	25362748	25363437	0.19	0.22	0.25	0.25	0.24	0.25	0.26	0.28
chr18	25539195	25539492	0.14	0.14	0.17	0.28	0.05	0.08	0.12	0.15
chr18	25598002	25598462	0.15	0.15	0.15	0.18	0.09	0.09	0.17	0.12
chr18	25917056	25917439	0.16	0.17	0.2	0.24	0.17	0.17	0.28	0.27
chr18	25939694	25940072	0.25	0.33	0.44	0.44	0.24	0.24	0.39	0.38
chr18	26216343	26216817	0.26	0.34	0.33	0.36	0.28	0.24	0.34	0.37
chr18	27697696	27697760	0.24	0.21	0.29	0.25	0.18	0.18	0.32	0.31
chr18	28669823	28670041	0.34	0.28	0.4	0.39	0.2	0.24	0.28	0.3
chr18	28954911	28955124	0.14	0.2	0.2	0.2	0.12	0.12	0.19	0.16
chr18	29011004	29011087	0.12	0.3	0.19	0.11	0.05	0.02	0.24	0.09
chr18	29232946	29233228	0.12	0.15	0.2	0.15	0.15	0.16	0.22	0.3
chr18	30018345	30018931	0.37	0.4	0.45	0.49	0.39	0.36	0.47	0.45
chr18	30842136	30842442	0.34	0.35	0.39	0.45	0.23	0.31	0.37	0.37
chr18	30867493	30867800	0.29	0.32	0.36	0.37	0.34	0.33	0.42	0.46
chr18	31217437	31217711	0.24	0.25	0.31	0.29	0.25	0.21	0.33	0.26
chr18	31859520	31859718	0.23	0.24	0.24	0.22	0.21	0.2	0.23	0.26
chr18	31982864	31982982	0.47	0.52	0.58	0.64	0.3	0.29	0.62	0.59
chr18	32086864	32087562	0.29	0.34	0.35	0.38	0.19	0.22	0.27	0.32
chr18	32120116	32120961	0.27	0.3	0.34	0.32	0.3	0.29	0.35	0.41
chr18	32446825	32446984	0.23	0.19	0.18	0.22	0.17	0.17	0.23	0.2
chr18	32723230	32723588	0.2	0.27	0.26	0.23	0.21	0.14	0.28	0.19
chr18	33273964	33274394	0.26	0.22	0.27	0.31	0.16	0.15	0.2	0.22
chr18	33566654	33566789	0.25	0.27	0.26	0.29	0.25	0.25	0.29	0.28
chr18	34254190	34254605	0.56	0.5	0.55	0.51	0.41	0.41	0.57	0.57
chr18	34783416	34783525	0.36	0.39	0.41	0.37	0.15	0.17	0.3	0.34
chr19	86580	87227	0.33	0.36	0.41	0.41	0.35	0.3	0.38	0.39
chr19	304498	305493	0.5	0.52	0.57	0.62	0.44	0.49	0.56	0.65
chr19	643346	643488	0.11	0.1	0.11	0.12	0.08	0.06	0.14	0.08
chr19	1095181	1095350	0.47	0.43	0.46	0.43	0.18	0.2	0.32	0.29
chr19	1210035	1210841	0.24	0.32	0.25	0.29	0.15	0.15	0.28	0.24
chr19	1326712	1327215	0.37	0.4	0.39	0.44	0.36	0.39	0.45	0.43
chr19	1399226	1399634	0.26	0.24	0.27	0.3	0.28	0.27	0.34	0.38
chr19	1413570	1413814	0.21	0.17	0.21	0.2	0.16	0.15	0.23	0.17
chr19	1467560	1468138	0.32	0.3	0.3	0.3	0.24	0.24	0.32	0.29
chr19	1691038	1691171	0.24	0.19	0.2	0.14	0	0.04	0.27	0.06
chr19	1766235	1766429	0.24	0.31	0.4	0.42	0.25	0.29	0.43	0.41
chr19	1948110	1948656	0.21	0.19	0.21	0.22	0.15	0.15	0.23	0.2
chr19	2160496	2161128	0.26	0.32	0.32	0.3	0.23	0.26	0.32	0.26
chr19	2162496	2162756	0.15	0.2	0.22	0.22	0.16	0.17	0.3	0.2
chr19	3465990	3466222	0.3	0.24	0.35	0.3	0.24	0.25	0.46	0.39
chr19	4067018	4067156	0.23	0.19	0.29	0.23	0.11	0.13	0.3	0.26
chr19	4139668	4140188	0.26	0.28	0.29	0.3	0.2	0.18	0.28	0.26
chr19	4196634	4196814	0.14	0.15	0.13	0.24	0.1	0.05	0.11	0.24
chr19	4204512	4205078	0.12	0.18	0.11	0.2	0.05	0.05	0.16	0.19
chr19	4892801	4893171	0.4	0.32	0.39	0.41	0.33	0.27	0.53	0.39
chr19	5056674	5057359	0.3	0.31	0.36	0.37	0.24	0.21	0.35	0.34
chr19	5106696	5107688	0.3	0.29	0.31	0.35	0.21	0.2	0.25	0.28
chr19	5148503	5148675	0.3	0.38	0.45	0.37	0.28	0.2	0.45	0.35
chr19	5449664	5450084	0.28	0.28	0.34	0.3	0.22	0.25	0.33	0.29
chr19	5455713	5456247	0.29	0.29	0.34	0.35	0.27	0.28	0.36	0.3
chr19	5585420	5585636	0.35	0.32	0.35	0.35	0.23	0.25	0.39	0.35
chr19	5955668	5955944	0.18	0.21	0.21	0.24	0.22	0.2	0.27	0.36
chr19	6119413	6119563	0.2	0.21	0.21	0.21	0.12	0.13	0.16	0.18
chr19	6128123	6128382	0.39	0.3	0.35	0.36	0.29	0.25	0.44	0.4
chr19	6134500	6134832	0.14	0.16	0.18	0.21	0.11	0.1	0.17	0.16
chr19	6135177	6135500	0.29	0.36	0.36	0.36	0.26	0.27	0.36	0.3
chr19	6173550	6173751	0.57	0.47	0.57	0.58	0.47	0.45	0.5	0.57
chr19	6244624	6245628	0.24	0.23	0.26	0.28	0.19	0.18	0.26	0.27
chr19	6445900	6446071	0.5	0.5	0.47	0.5	0.41	0.47	0.53	0.55
chr19	6935580	6936163	0.24	0.28	0.31	0.29	0.19	0.23	0.3	0.27
chr19	7124495	7124920	0.58	0.54	0.62	0.68	0.49	0.56	0.66	0.59
chr19	7619247	7619500	0.15	0.17	0.23	0.27	0.15	0.12	0.22	0.23
chr19	7914127	7914226	0.22	0.24	0.3	0.24	0.15	0.12	0.26	0.22
chr19	8012883	8013517	0.19	0.24	0.25	0.27	0.21	0.23	0.31	0.27
chr19	8029294	8029645	0.3	0.21	0.28	0.26	0.14	0.16	0.21	0.22
chr19	8173153	8173526	0.29	0.32	0.48	0.53	0.3	0.26	0.43	0.44
chr19	8342490	8342826	0.17	0.2	0.17	0.14	0.1	0.12	0.17	0.16
chr19	8355213	8355395	0.2	0.15	0.31	0.23	0.16	0.16	0.34	0.3
chr19	8440113	8440392	0.1	0.1	0.12	0.14	0.07	0.04	0.17	0.12
chr19	9269012	9269358	0.39	0.47	0.41	0.36	0.28	0.3	0.56	0.54
chr19	9729900	9730250	0.3	0.36	0.42	0.38	0.33	0.41	0.51	0.48
chr19	9837174	9837632	0.27	0.3	0.29	0.28	0.21	0.2	0.28	0.31
chr19	9867181	9867700	0.57	0.59	0.65	0.64	0.46	0.48	0.58	0.63
chr19	9943670	9943814	0.18	0.25	0.25	0.25	0.09	0.12	0.26	0.2
chr19	10024559	10024722	0.18	0.24	0.27	0.23	0.16	0.14	0.24	0.29
chr19	10515657	10515982	0.17	0.2	0.21	0.25	0.18	0.16	0.26	0.2
chr19	12724592	12724725	0.31	0.34	0.36	0.35	0.22	0.23	0.33	0.36
chr19	12971522	12971713	0.16	0.19	0.21	0.2	0.08	0.11	0.2	0.2
chr19	13159906	13160056	0.12	0.14	0.12	0.14	0.09	0.06	0.13	0.17
chr19	13174828	13175066	0.06	0.11	0.09	0.1	0.04	0.03	0.14	0.1
chr19	13229864	13230022	0.12	0.13	0.15	0.17	0.11	0.1	0.18	0.13
chr19	14719758	14719867	0.27	0.16	0.14	0.22	0.08	0.08	0.38	0.34
chr19	15573485	15573572	0.29	0.2	0.25	0.45	0.08	0.06	0.27	0.13
chr19	15717598	15717712	0.1	0.16	0.21	0.24	0.05	0.09	0.22	0.19
chr19	16202567	16202697	0.22	0.26	0.31	0.34	0.2	0.18	0.36	0.36
chr19	16448686	16449014	0.26	0.2	0.26	0.29	0.19	0.22	0.37	0.34
chr19	16872438	16872641	0.17	0.13	0.2	0.25	0.17	0.17	0.24	0.24
chr19	17061809	17061936	0.1	0.11	0.17	0.11	0.09	0.07	0.19	0.12
chr19	17215279	17216173	0.24	0.23	0.3	0.28	0.22	0.25	0.28	0.33
chr19	17390461	17390780	0.18	0.18	0.18	0.22	0.19	0.16	0.27	0.23
chr19	17835992	17836268	0.18	0.17	0.2	0.2	0.14	0.14	0.22	0.24
chr19	17840638	17840943	0.34	0.38	0.48	0.5	0.4	0.32	0.4	0.42
chr19	17893712	17893939	0.15	0.14	0.18	0.13	0.1	0.06	0.19	0.15
chr19	18833194	18833305	0.14	0.17	0.15	0.06	0.09	0.02	0.24	0.19
chr19	20055865	20056249	0.25	0.18	0.19	0.23	0.19	0.14	0.31	0.19
chr19	20388740	20389418	0.24	0.22	0.26	0.24	0.22	0.26	0.28	0.32
chr19	21078706	21078739	0.34	0.32	0.36	0.34	0.25	0.18	0.43	0.47
chr19	22578134	22578337	0.63	0.7	0.56	0.62	0.39	0.41	0.58	0.5
chr19	23644371	23644550	0.37	0.41	0.43	0.37	0.27	0.29	0.36	0.38
