# Supplementary material for: The grape berry methylome reveals tissue-specific features associated with metabolism in ripening
Source: Hortic Res. 2025 Sep 17;12(12):uhaf238. doi: 10.1093/hr/uhaf238 (PMC12682070; doi:10.1093/hr/uhaf238)
Supplement: Web_Material_uhaf238 [file web_material_uhaf238.zip › Table S3.revised.List of methylation-responsive genes.xlsx]

## Sheet: skin-unique hyper-mCHH upDEGs
List of a subset of methylation-responsive genes : skin-unique hyper-mCHH upDEGs
geneId	skin_Methdiff	pulp_Methdiff	skin_hyperbinNum	pulp_hyperbinNum
Vitvi01g00417	0.17	0.06	2	1
Vitvi02g01400	0.14	0	3	0
Vitvi03g00650	0.18	0.06	2	1
Vitvi04g00567	0.12	0.05	5	1
Vitvi04g00880	0.07	0	2	0
Vitvi04g01573	0.07	0.05	3	1
Vitvi04g01729	0.12	0.1	3	1
Vitvi06g00442	0.08	0	2	0
Vitvi07g02434	0.14	0.08	2	1
Vitvi07g01855	0.1	0.07	3	1
Vitvi09g01386	0.13	0.11	2	1
Vitvi10g00043	0.06	0	2	0
Vitvi10g00086	0.06	0	2	0
Vitvi10g01837	0.1	0.12	2	1
Vitvi12g02757	0.14	0.17	3	1
Vitvi13g00061	0.07	0.07	2	1
Vitvi13g02197	0.08	0	2	0
Vitvi14g00410	0.2	0	2	0
Vitvi16g00156	0.11	0.07	2	1
Vitvi16g01462	0.18	0	2	0
Vitvi17g00116	0.15	0.08	3	1
Vitvi17g00191	0.1	0.1	2	1
Vitvi17g01459	0.06	0	3	0
Vitvi18g00182	0.06	0.06	2	1
Vitvi18g01625	0.06	0.11	2	1
Vitvi19g00305	0.14	0	2	0
Vitvi19g00652	0.1	0.09	2	1
Vitvi01g01446	0.07	0.12	3	1
Vitvi02g01337	0.09	0.14	2	1
Vitvi02g00286	0.13	0.07	2	1
Vitvi04g01602	0.2	0.07	2	1
Vitvi04g01722	0.06	0.06	2	1
Vitvi05g00351	0.14	0.06	3	1
Vitvi05g02269	0.09	0	2	0
Vitvi06g01743	0.12	0.2	2	1
Vitvi06g01909	0.06	0	2	0
Vitvi06g01335	0.08	0.11	2	1
Vitvi07g00685	0.12	0.05	2	1
Vitvi07g00737	0.14	0.29	2	1
Vitvi08g01828	0.07	0	2	0
Vitvi09g00223	0.11	0.06	4	1
Vitvi09g00272	0.06	0.07	2	1
Vitvi09g04084	0.06	0.05	2	1
Vitvi10g00552	0.12	0.16	2	1
Vitvi10g01318	0.05	0	2	0
Vitvi11g01277	0.15	0.06	2	1
Vitvi13g00516	0.17	0.11	2	1
Vitvi13g01170	0.15	0	3	0
Vitvi14g00189	0.12	0.24	2	1
Vitvi14g01938	0.12	0.08	5	1
Vitvi15g01239	0.11	0.14	2	1
Vitvi15g00148	0.12	0.07	2	1
Vitvi15g00424	0.13	0	2	0
Vitvi15g00531	0.11	0.18	2	1
Vitvi15g00616	0.07	0	3	0
Vitvi16g00834	0.2	0.16	2	1
Vitvi17g00306	0.06	0	4	0
Vitvi17g04107	0.12	0	2	0
Vitvi17g00413	0.1	0	2	0
Vitvi17g00725	0.07	0	2	0
Vitvi17g00726	0.08	0.06	2	1
Vitvi18g01082	0.15	0	2	0
Vitvi19g00137	0.11	0	2	0
Vitvi19g01899	0.06	0	2	0
Vitvi19g01748	0.1	0.1	2	1
Vitvi00g04313	0.16	0.23	2	1

## Sheet: skin-unique hyper-mCHH downDEGs
List of a subset of methylation-responsive genes : skin-unique hyper-mCHH downDEGs
geneId	skin_Methdiff	pulp_Methdiff	skin_hyperbinNum	pulp_hyperbinNum
Vitvi01g01938	0.06	0	2	0
Vitvi01g01055	0.07	0.05	2	1
Vitvi03g01095	0.16	0.1	2	1
Vitvi04g00153	0.08	0	2	0
Vitvi04g00216	0.13	0.26	2	1
Vitvi04g01174	0.07	0	3	0
Vitvi05g01362	0.06	0.06	3	1
Vitvi05g01581	0.24	0	2	0
Vitvi06g00656	0.1	0.12	3	1
Vitvi06g00678	0.1	0.11	2	1
Vitvi07g00232	0.08	0.18	2	1
Vitvi07g02682	0.08	0.06	2	1
Vitvi07g01888	0.21	0.07	4	1
Vitvi09g00334	0.14	0	2	0
Vitvi09g04150	0.17	0.07	2	1
Vitvi09g00592	0.15	0	2	0
Vitvi10g01702	0.07	0	2	0
Vitvi10g00564	0.09	0.1	2	1
Vitvi10g04287	0.17	0.08	2	2
Vitvi11g00467	0.09	0.23	2	1
Vitvi11g01287	0.07	0	2	0
Vitvi13g00604	0.13	0	3	0
Vitvi13g02354	0.06	0.09	2	1
Vitvi14g00117	0.2	0.19	3	1
Vitvi14g00234	0.11	0	2	0
Vitvi14g04455	0.08	0.14	2	1
Vitvi14g04495	0.06	0	2	0
Vitvi15g04167	0.1	0	2	0
Vitvi15g01494	0.13	0.23	2	1
Vitvi16g00075	0.14	0.05	3	1
Vitvi17g00291	0.09	0.07	4	1
Vitvi17g04094	0.1	0	3	0
Vitvi17g00436	0.08	0.16	2	1
Vitvi17g01609	0.07	0.06	2	1
Vitvi18g00108	0.06	0.16	2	1
Vitvi18g00529	0.09	0	2	0
Vitvi18g02312	0.06	0	2	0
Vitvi19g01833	0.09	0	3	0
Vitvi19g01649	0.16	0.37	2	1
Vitvi01g04248	0.06	0.05	2	1
Vitvi02g00025	0.07	0.08	2	1
Vitvi02g00749	0.06	0.09	2	1
Vitvi04g00076	0.09	0	2	0
Vitvi05g04189	0.07	0.05	2	1
Vitvi05g01116	0.08	0	3	0
Vitvi07g04017	0.11	0	2	0
Vitvi07g02283	0.08	0.11	2	1
Vitvi07g02294	0.06	0	2	0
Vitvi07g04659	0.11	0	2	0
Vitvi07g01955	0.09	0.05	5	1
Vitvi07g02041	0.16	0	3	0
Vitvi08g00222	0.18	0.27	2	1
Vitvi09g00132	0.09	0.05	4	1
Vitvi10g01804	0.12	0	3	0
Vitvi10g04472	0.1	0	2	0
Vitvi10g01506	0.16	0.16	2	1
Vitvi11g00346	0.09	0.06	3	1
Vitvi12g00262	0.11	0	3	0
Vitvi12g00589	0.1	0.16	3	1
Vitvi12g00766	0.1	0.13	3	1
Vitvi14g01381	0.15	0	3	0
Vitvi14g01737	0.13	0.12	3	1
Vitvi16g00715	0.09	0.1	2	1
Vitvi18g02524	0.14	0.17	2	1
Vitvi18g00969	0.06	0	2	0
Vitvi18g01148	0.1	0.1	2	1
Vitvi18g02816	0.2	0.32	3	1
Vitvi18g01579	0.1	0.09	2	1
Vitvi18g01942	0.09	0.08	2	1
Vitvi18g02066	0.14	0.06	3	1
Vitvi18g04647	0.13	0	2	0
Vitvi18g02223	0.06	0	2	0
Vitvi19g01824	0.13	0.14	2	1
Vitvi19g02062	0.07	0	2	0

## Sheet: pulp-unique hyper-mCHH upDEGs
List of a subset of methylation-responsive genes : pulp-unique hyper-mCHH upDEGs
geneId	skin_Methdiff	pulp_Methdiff	skin_hyperbinNum	pulp_hyperbinNum
Vitvi01g00091	0	0.06	0	2
Vitvi01g04215	0	0.15	0	2
Vitvi01g01360	0.09	0.11	1	3
Vitvi01g01737	0.16	0.16	1	2
Vitvi02g00161	0	0.08	0	2
Vitvi03g00181	0.07	0.08	1	5
Vitvi03g00183	0	0.11	0	2
Vitvi03g00618	0	0.05	0	2
Vitvi03g01052	0.06	0.07	1	2
Vitvi04g00066	0.1	0.1	1	2
Vitvi04g00519	0	0.1	0	3
Vitvi04g01437	0	0.15	0	2
Vitvi04g02318	0	0.09	0	2
Vitvi05g00087	0.07	0.3	1	3
Vitvi05g01382	0	0.07	0	3
Vitvi06g00336	0.26	0.08	1	2
Vitvi06g00337	0.11	0.18	1	4
Vitvi06g04153	0.06	0.18	1	3
Vitvi06g04205	0.21	0.13	1	2
Vitvi06g01109	0	0.07	0	2
Vitvi06g01267	0	0.12	0	3
Vitvi07g01288	0.12	0.32	1	2
Vitvi08g00130	0	0.08	0	3
Vitvi08g00256	0.05	0.11	1	2
Vitvi08g01591	0.06	0.09	1	2
Vitvi09g00060	0	0.07	0	2
Vitvi09g00427	0.17	0.1	1	3
Vitvi10g04198	0.17	0.11	1	2
Vitvi10g00417	0	0.14	0	2
Vitvi11g00032	0.17	0.07	1	2
Vitvi11g04006	0	0.11	0	3
Vitvi11g04344	0	0.1	0	2
Vitvi12g00041	0.06	0.1	1	4
Vitvi12g00049	0	0.07	0	2
Vitvi12g00298	0	0.13	0	2
Vitvi12g01497	0	0.1	0	2
Vitvi12g01915	0	0.07	0	2
Vitvi13g00135	0	0.13	0	2
Vitvi13g00610	0.06	0.12	1	2
Vitvi13g01060	0.06	0.09	1	3
Vitvi13g02251	0	0.16	0	3
Vitvi13g01265	0	0.07	0	2
Vitvi13g01687	0	0.16	0	3
Vitvi14g00269	0	0.07	0	2
Vitvi14g02569	0	0.1	0	2
Vitvi14g01263	0	0.06	0	2
Vitvi14g04597	0.29	0.13	1	3
Vitvi14g02026	0	0.06	0	2
Vitvi15g00785	0	0.08	0	4
Vitvi16g01367	0.31	0.14	1	3
Vitvi17g04179	0.11	0.11	1	3
Vitvi17g00900	0	0.07	0	2
Vitvi17g01279	0	0.08	0	3
Vitvi17g01073	0	0.18	0	2
Vitvi18g00102	0	0.08	0	3
Vitvi18g00584	0	0.06	0	2
Vitvi18g00622	0.13	0.16	1	2
Vitvi18g01166	0.06	0.07	1	2
Vitvi18g04281	0.18	0.08	1	2
Vitvi18g04415	0.06	0.06	1	2
Vitvi18g04443	0.11	0.08	1	2
Vitvi19g00041	0.06	0.1	1	2
Vitvi19g01842	0	0.14	0	3
Vitvi19g00402	0.12	0.09	1	3
Vitvi19g00443	0.18	0.11	1	2
Vitvi19g00585	0.06	0.17	1	2
Vitvi19g00611	0	0.06	0	2
Vitvi19g00614	0	0.07	0	2
Vitvi19g02056	0.08	0.1	1	3
Vitvi00g00922	0	0.11	0	3
Vitvi01g00274	0	0.08	0	3
Vitvi01g01662	0.24	0.06	1	2
Vitvi02g00704	0	0.16	0	3
Vitvi02g00802	0.09	0.13	1	3
Vitvi03g01840	0	0.06	0	2
Vitvi04g01640	0.16	0.14	1	2
Vitvi04g01670	0.11	0.1	1	3
Vitvi04g01671	0.08	0.09	1	2
Vitvi05g00063	0.08	0.07	1	2
Vitvi05g00362	0	0.07	0	2
Vitvi05g00819	0.29	0.26	1	3
Vitvi05g01994	0.1	0.05	1	2
Vitvi05g01555	0	0.11	0	2
Vitvi06g00073	0.08	0.09	1	3
Vitvi06g01606	0.07	0.06	1	2
Vitvi06g00188	0.07	0.11	1	2
Vitvi06g00705	0.11	0.06	1	2
Vitvi07g00268	0	0.09	0	4
Vitvi07g00325	0	0.22	0	2
Vitvi07g00903	0.07	0.09	1	2
Vitvi07g01171	0.05	0.17	1	3
Vitvi07g01829	0	0.12	0	2
Vitvi07g02045	0.06	0.12	1	2
Vitvi08g00639	0.08	0.06	1	3
Vitvi08g00900	0.13	0.25	1	2
Vitvi08g01091	0	0.08	0	2
Vitvi08g01314	0.15	0.08	1	4
Vitvi08g01466	0	0.07	0	2
Vitvi08g01751	0	0.07	0	3
Vitvi08g02383	0	0.07	0	2
Vitvi08g02413	0.09	0.12	1	2
Vitvi09g00324	0	0.09	0	3
Vitvi09g01591	0.16	0.06	1	2
Vitvi09g04578	0	0.1	0	2
Vitvi10g00212	0	0.19	0	2
Vitvi10g01065	0.05	0.05	1	2
Vitvi11g00323	0.13	0.11	1	5
Vitvi11g00505	0	0.07	0	2
Vitvi11g00688	0	0.1	0	2
Vitvi12g00274	0	0.1	0	2
Vitvi12g02467	0.14	0.06	1	2
Vitvi12g00751	0	0.08	0	2
Vitvi12g04562	0.18	0.09	1	2
Vitvi12g02020	0	0.2	0	2
Vitvi13g00072	0.07	0.11	1	2
Vitvi13g00328	0.1	0.15	1	2
Vitvi13g00697	0	0.06	0	2
Vitvi13g00934	0.05	0.06	1	2
Vitvi13g01539	0.09	0.09	1	2
Vitvi13g01641	0.21	0.1	1	2
Vitvi14g02524	0.11	0.06	1	2
Vitvi14g01770	0	0.11	0	2
Vitvi14g03047	0.16	0.13	1	3
Vitvi14g03089	0	0.16	0	4
Vitvi15g00713	0.05	0.08	1	3
Vitvi15g00864	0.08	0.06	1	2
Vitvi15g04493	0.08	0.1	1	4
Vitvi15g01118	0.07	0.12	1	2
Vitvi16g01640	0	0.06	0	3
Vitvi16g00928	0	0.09	0	2
Vitvi16g01003	0	0.15	0	3
Vitvi17g00195	0	0.08	0	3
Vitvi17g00327	0.06	0.08	1	2
Vitvi17g00552	0.1	0.1	1	3
Vitvi17g00987	0	0.13	0	2
Vitvi17g01249	0.12	0.11	1	2
Vitvi18g00036	0.09	0.12	1	3
Vitvi18g02584	0	0.15	0	2
Vitvi18g00489	0.14	0.13	1	5
Vitvi18g04146	0	0.06	0	2
Vitvi18g02881	0	0.07	0	2
Vitvi18g01510	0.19	0.13	1	2
Vitvi18g01603	0.06	0.08	1	4
Vitvi19g00688	0.05	0.1	1	2

## Sheet: pulp-unique hyper-mCHH downDEGs
List of a subset of methylation-responsive genes : pulp-unique hyper-mCHH downDEGs
geneId	skin_Methdiff	pulp_Methdiff	skin_hyperbinNum	pulp_hyperbinNum
Vitvi01g00266	0	0.12	0	2
Vitvi01g00341	0.11	0.17	1	3
Vitvi01g02012	0.12	0.14	1	2
Vitvi01g00911	0	0.12	0	4
Vitvi01g01500	0.06	0.13	1	2
Vitvi01g01731	0.08	0.13	1	4
Vitvi01g01789	0	0.13	0	4
Vitvi02g00133	0.09	0.31	1	2
Vitvi02g00184	0.06	0.12	1	2
Vitvi02g00317	0	0.04	0	0
Vitvi02g00531	0.09	0.14	1	2
Vitvi02g00635	0	0.09	0	2
Vitvi02g04186	0	0.11	0	3
Vitvi02g01179	0	0.12	0	2
Vitvi03g00192	0	0.06	0	2
Vitvi03g01419	0	0.12	0	2
Vitvi03g00692	0.21	0.13	1	3
Vitvi03g01636	0	0.11	0	2
Vitvi03g00726	0.09	0.08	1	2
Vitvi03g00954	0	0.11	0	2
Vitvi04g00173	0	0.12	0	3
Vitvi04g01813	0	0.08	0	2
Vitvi04g01819	0.09	0.11	1	2
Vitvi04g00584	0	0.08	0	2
Vitvi04g04440	0.06	0.08	1	2
Vitvi05g00060	0.08	0.06	1	2
Vitvi05g00296	0	0.06	0	4
Vitvi05g00349	0	0.07	0	2
Vitvi05g04123	0.05	0.12	1	6
Vitvi05g00699	0.08	0.1	1	4
Vitvi05g00800	0.12	0.06	1	3
Vitvi05g02082	0.07	0.08	1	2
Vitvi05g01317	0	0.14	0	3
Vitvi06g00107	0.08	0.12	1	2
Vitvi06g00372	0.05	0.14	1	2
Vitvi06g00689	0	0.08	0	2
Vitvi06g00984	0.07	0.16	1	4
Vitvi07g00238	0.06	0.08	1	2
Vitvi07g00253	0.1	0.09	1	3
Vitvi07g02268	0	0.11	0	3
Vitvi07g02269	0.08	0.06	1	2
Vitvi07g00649	0	0.2	0	2
Vitvi07g00684	0.09	0.09	1	2
Vitvi07g02016	0	0.06	0	4
Vitvi08g00055	0	0.09	0	2
Vitvi08g00177	0	0.06	0	3
Vitvi08g00872	0.06	0.07	1	2
Vitvi08g01436	0.06	0.16	1	2
Vitvi08g01770	0	0.11	0	3
Vitvi08g01777	0.06	0.08	1	2
Vitvi09g04009	0.06	0.19	1	2
Vitvi09g00782	0.06	0.15	1	2
Vitvi09g01432	0	0.06	0	2
Vitvi10g00095	0.12	0.08	1	2
Vitvi10g02346	0.13	0.09	1	3
Vitvi10g04465	0	0.08	0	2
Vitvi10g04673	0.09	0.16	1	2
Vitvi11g00238	0	0.09	0	2
Vitvi12g02584	0.12	0.26	1	2
Vitvi12g02015	0	0.07	0	2
Vitvi13g00220	0.3	0.1	1	3
Vitvi13g00234	0.06	0.06	1	2
Vitvi13g01710	0.06	0.06	1	2
Vitvi14g02511	0.43	0.3	1	2
Vitvi14g02674	0	0.1	0	2
Vitvi14g01684	0	0.08	0	2
Vitvi14g01751	0.07	0.08	1	2
Vitvi15g01088	0.12	0.16	1	2
Vitvi16g00177	0	0.1	0	2
Vitvi16g01380	0.1	0.09	1	2
Vitvi17g00188	0.09	0.07	1	2
Vitvi17g00258	0	0.08	0	3
Vitvi17g00816	0	0.08	0	2
Vitvi18g00171	0	0.1	0	2
Vitvi18g00711	0.06	0.06	1	2
Vitvi18g00973	0.12	0.11	1	3
Vitvi18g00986	0	0.13	0	2
Vitvi18g01703	0	0.08	0	2
Vitvi18g02363	0.12	0.13	1	3
Vitvi18g02426	0.14	0.11	1	4
Vitvi19g00104	0.07	0.11	1	2
Vitvi19g00116	0.08	0.08	1	2
Vitvi19g04341	0	0.09	0	2
Vitvi19g01505	0	0.06	0	2
Vitvi01g01908	0	0.12	0	3
Vitvi01g00938	0	0.14	0	3
Vitvi01g01417	0	0.08	0	2
Vitvi01g01530	0.16	0.13	1	2
Vitvi02g01261	0.14	0.14	1	3
Vitvi03g00455	0.1	0.14	1	2
Vitvi03g00638	0	0.06	0	2
Vitvi03g01723	0.05	0.06	1	4
Vitvi04g00535	0.06	0.1	1	3
Vitvi04g01923	0	0.11	0	2
Vitvi04g01384	0	0.09	0	2
Vitvi04g01421	0.14	0.23	1	3
Vitvi04g04395	0	0.11	0	2
Vitvi05g01845	0	0.11	0	2
Vitvi05g01300	0	0.13	0	2
Vitvi05g01647	0.05	0.08	1	3
Vitvi06g00298	0.05	0.1	1	3
Vitvi06g01020	0.1	0.08	1	2
Vitvi06g01349	0	0.13	0	4
Vitvi06g01374	0	0.1	0	2
Vitvi06g01407	0	0.06	0	2
Vitvi06g01545	0	0.1	0	4
Vitvi07g00659	0.07	0.07	1	2
Vitvi07g01182	0.16	0.08	1	3
Vitvi07g01840	0.09	0.16	1	2
Vitvi08g02218	0	0.09	0	3
Vitvi08g01335	0.11	0.16	1	3
Vitvi08g01673	0	0.1	0	2
Vitvi09g00083	0	0.14	0	2
Vitvi09g00224	0.08	0.07	1	3
Vitvi09g00314	0.06	0.09	1	4
Vitvi09g01600	0.06	0.06	1	2
Vitvi09g00558	0	0.1	0	2
Vitvi09g01118	0.12	0.06	1	2
Vitvi10g01455	0	0.06	0	2
Vitvi11g00175	0.06	0.06	1	3
Vitvi11g00646	0.09	0.17	1	2
Vitvi11g01307	0.14	0.08	1	2
Vitvi12g01883	0	0.07	0	2
Vitvi12g01999	0.1	0.06	1	4
Vitvi12g02064	0.09	0.13	1	2
Vitvi13g01882	0	0.07	0	3
Vitvi13g00198	0	0.13	0	3
Vitvi13g00359	0	0.1	0	2
Vitvi13g01459	0	0.06	0	2
Vitvi13g02349	0.07	0.08	1	4
Vitvi13g04621	0	0.06	0	3
Vitvi13g04722	0.08	0.07	1	2
Vitvi13g01682	0	0.08	0	2
Vitvi14g00142	0	0.22	0	5
Vitvi14g01176	0	0.09	0	3
Vitvi14g01186	0.06	0.09	1	2
Vitvi14g01367	0	0.09	0	2
Vitvi15g04238	0.05	0.06	1	3
Vitvi15g04368	0.06	0.12	1	3
Vitvi16g01004	0	0.18	0	2
Vitvi16g01379	0.06	0.08	1	2
Vitvi17g00148	0.06	0.08	1	2
Vitvi17g00384	0.07	0.08	1	2
Vitvi17g01447	0	0.07	0	3
Vitvi17g00629	0.14	0.12	1	2
Vitvi17g00813	0	0.05	0	2
Vitvi17g00989	0.06	0.08	1	3
Vitvi18g02837	0.09	0.11	1	2
Vitvi18g01433	0.05	0.07	1	3
Vitvi18g02417	0.12	0.08	1	2
Vitvi19g04075	0.11	0.07	1	2
Vitvi19g02165	0	0.1	0	2
Vitvi19g01514	0.14	0.12	1	2
Vitvi19g01726	0.07	0.48	1	2
Vitvi19g01732	0.15	0.08	1	2
Vitvi19g01741	0.07	0.15	1	3
Vitvi00g01805	0	0.08	0	6

## Sheet: common hyper-mCHH upDEGs
List of a subset of methylation-responsive genes : common hyper-mCHH upDEGs
geneId	skin_Methdiff	pulp_Methdiff	skin_hyperbinNum	pulp_hyperbinNum
Vitvi01g04038	0.15	0.16	2	3
Vitvi01g00186	0.12	0.15	7	5
Vitvi01g00523	0.12	0.13	5	2
Vitvi01g00650	0.11	0.12	2	3
Vitvi01g02092	0.1	0.08	2	2
Vitvi01g01655	0.16	0.13	8	7
Vitvi01g02272	0.14	0.07	2	4
Vitvi02g04073	0.22	0.12	3	2
Vitvi02g00627	0.07	0.07	3	4
Vitvi02g01153	0.12	0.16	2	2
Vitvi02g01253	0.11	0.09	3	4
Vitvi02g01267	0.06	0.12	4	4
Vitvi02g01669	0.09	0.11	5	4
Vitvi02g01286	0.13	0.19	6	5
Vitvi03g00015	0.18	0.12	2	2
Vitvi03g00240	0.16	0.1	4	2
Vitvi03g00355	0.13	0.08	3	2
Vitvi03g00477	0.17	0.18	4	6
Vitvi03g01600	0.11	0.11	2	6
Vitvi03g00667	0.12	0.14	4	2
Vitvi04g00045	0.08	0.15	2	2
Vitvi04g00338	0.08	0.09	2	4
Vitvi04g01914	0.12	0.11	7	7
Vitvi05g00670	0.08	0.16	4	2
Vitvi05g00867	0.14	0.08	2	3
Vitvi05g00953	0.18	0.09	2	2
Vitvi05g01137	0.07	0.12	3	3
Vitvi05g01500	0.17	0.11	2	4
Vitvi05g01540	0.12	0.08	2	4
Vitvi06g00287	0.17	0.17	7	5
Vitvi06g00899	0.07	0.07	6	4
Vitvi06g01087	0.07	0.1	2	2
Vitvi06g04430	0.13	0.14	2	2
Vitvi06g01965	0.08	0.16	2	2
Vitvi07g00269	0.07	0.11	2	8
Vitvi07g00336	0.12	0.16	4	5
Vitvi07g00698	0.17	0.19	2	3
Vitvi07g00736	0.2	0.13	2	2
Vitvi07g00949	0.06	0.07	2	6
Vitvi07g02881	0.13	0.08	3	2
Vitvi07g01825	0.06	0.09	2	4
Vitvi08g00086	0.14	0.16	3	4
Vitvi08g00097	0.07	0.08	3	3
Vitvi08g01133	0.11	0.16	5	3
Vitvi08g01364	0.14	0.19	4	3
Vitvi08g01547	0.13	0.11	3	8
Vitvi08g01670	0.12	0.16	4	5
Vitvi08g01838	0.08	0.08	8	6
Vitvi09g00307	0.07	0.29	2	2
Vitvi09g01344	0.13	0.16	4	2
Vitvi10g01712	0.06	0.09	2	2
Vitvi10g02274	0.11	0.2	3	4
Vitvi11g00178	0.11	0.11	3	3
Vitvi11g00209	0.17	0.16	4	4
Vitvi12g00088	0.08	0.1	5	4
Vitvi12g00466	0.08	0.18	3	4
Vitvi12g01667	0.16	0.11	3	2
Vitvi12g02758	0.1	0.11	4	2
Vitvi12g04645	0.14	0.13	9	7
Vitvi13g00104	0.11	0.12	3	2
Vitvi13g01901	0.14	0.09	2	3
Vitvi13g00199	0.09	0.09	5	7
Vitvi13g00222	0.13	0.1	2	4
Vitvi13g01401	0.11	0.08	2	3
Vitvi14g02476	0.09	0.11	4	4
Vitvi14g02497	0.2	0.18	3	2
Vitvi14g00977	0.15	0.06	2	2
Vitvi14g01032	0.24	0.1	2	2
Vitvi14g01279	0.07	0.08	2	2
Vitvi14g01280	0.11	0.15	4	5
Vitvi14g04714	0.1	0.12	11	9
Vitvi14g04505	0.05	0.08	2	2
Vitvi14g01873	0.09	0.15	2	6
Vitvi14g03076	0.12	0.1	5	5
Vitvi14g03079	0.26	0.18	2	3
Vitvi14g01984	0.1	0.08	3	3
Vitvi15g00607	0.11	0.12	3	3
Vitvi15g01626	0.07	0.12	2	6
Vitvi15g01023	0.05	0.06	2	2
Vitvi15g04666	0.12	0.07	2	4
Vitvi16g00955	0.16	0.12	2	4
Vitvi17g04135	0.16	0.16	2	4
Vitvi17g00607	0.15	0.28	4	2
Vitvi17g00938	0.1	0.16	3	2
Vitvi17g01124	0.07	0.13	3	5
Vitvi18g00167	0.1	0.15	4	4
Vitvi18g00437	0.13	0.15	3	2
Vitvi18g00679	0.05	0.13	2	3
Vitvi18g04258	0.08	0.09	3	3
Vitvi18g01678	0.11	0.1	2	6
Vitvi19g01791	0.05	0.07	2	2
Vitvi19g00692	0.13	0.18	2	2
Vitvi19g00706	0.14	0.12	2	2
Vitvi01g00216	0.12	0.15	8	8
Vitvi01g00343	0.06	0.14	3	2
Vitvi01g00993	0.13	0.07	7	2
Vitvi01g01667	0.2	0.09	4	8
Vitvi01g01720	0.08	0.1	5	5
Vitvi01g01722	0.09	0.07	4	2
Vitvi01g01753	0.12	0.13	3	5
Vitvi02g01406	0.25	0.09	2	2
Vitvi02g00663	0.16	0.07	2	2
Vitvi02g00732	0.1	0.08	4	4
Vitvi02g00790	0.09	0.1	2	2
Vitvi02g01172	0.07	0.06	2	2
Vitvi03g00229	0.13	0.1	3	4
Vitvi03g00539	0.12	0.14	2	4
Vitvi04g00335	0.06	0.1	3	3
Vitvi04g00380	0.06	0.08	2	2
Vitvi04g00409	0.08	0.06	3	2
Vitvi04g00497	0.06	0.06	3	2
Vitvi04g00516	0.11	0.12	2	2
Vitvi04g00999	0.1	0.12	5	5
Vitvi04g01200	0.09	0.07	3	2
Vitvi04g01684	0.13	0.1	3	5
Vitvi04g01735	0.1	0.17	5	3
Vitvi04g01763	0.1	0.07	2	3
Vitvi05g01769	0.1	0.1	6	4
Vitvi05g00302	0.13	0.08	2	4
Vitvi05g00553	0.06	0.1	2	3
Vitvi05g00746	0.07	0.07	4	4
Vitvi05g00872	0.09	0.08	4	4
Vitvi05g01216	0.11	0.11	3	4
Vitvi05g01306	0.07	0.09	3	2
Vitvi06g00237	0.1	0.13	3	2
Vitvi06g00422	0.14	0.11	3	3
Vitvi06g00426	0.08	0.16	2	2
Vitvi06g00564	0.07	0.15	3	3
Vitvi06g00621	0.1	0.12	3	5
Vitvi06g00712	0.15	0.09	2	8
Vitvi06g00898	0.11	0.13	3	4
Vitvi06g01084	0.15	0.19	3	3
Vitvi06g01133	0.12	0.13	2	2
Vitvi06g01244	0.08	0.11	2	3
Vitvi06g01962	0.08	0.12	2	2
Vitvi07g04075	0.12	0.09	4	4
Vitvi07g01233	0.13	0.09	4	9
Vitvi08g00188	0.12	0.09	2	4
Vitvi08g00686	0.06	0.06	2	2
Vitvi08g00845	0.1	0.1	2	2
Vitvi08g02143	0.16	0.1	2	4
Vitvi08g02252	0.13	0.15	3	6
Vitvi08g01616	0.19	0.16	2	2
Vitvi08g01766	0.12	0.1	2	2
Vitvi09g00513	0.05	0.11	2	2
Vitvi09g00520	0.11	0.1	2	2
Vitvi10g04300	0.23	0.18	3	5
Vitvi10g00680	0.16	0.23	2	2
Vitvi10g04721	0.1	0.15	3	4
Vitvi11g00340	0.17	0.16	4	4
Vitvi11g00477	0.07	0.1	2	2
Vitvi11g00928	0.15	0.09	3	2
Vitvi12g00046	0.11	0.06	2	2
Vitvi12g00232	0.09	0.22	3	2
Vitvi13g00141	0.13	0.07	4	2
Vitvi13g00157	0.11	0.12	2	3
Vitvi13g00190	0.23	0.12	2	5
Vitvi13g00246	0.07	0.08	3	6
Vitvi13g00344	0.11	0.09	4	5
Vitvi13g00528	0.08	0.11	4	4
Vitvi13g00571	0.08	0.14	3	2
Vitvi13g00706	0.12	0.11	2	2
Vitvi13g00998	0.11	0.07	3	5
Vitvi13g01409	0.09	0.11	2	3
Vitvi13g01640	0.12	0.11	7	3
Vitvi13g01818	0.26	0.2	2	4
Vitvi14g00119	0.08	0.09	2	2
Vitvi14g00253	0.12	0.16	4	2
Vitvi14g00893	0.09	0.1	8	8
Vitvi14g01418	0.07	0.1	2	3
Vitvi14g01775	0.12	0.19	3	3
Vitvi14g01934	0.14	0.15	4	3
Vitvi15g04047	0.14	0.07	5	4
Vitvi15g00241	0.1	0.1	6	6
Vitvi15g00765	0.09	0.14	6	4
Vitvi15g01521	0.14	0.17	2	3
Vitvi15g01019	0.26	0.1	2	2
Vitvi16g00003	0.13	0.06	3	3
Vitvi16g01328	0.08	0.06	2	2
Vitvi17g01346	0.14	0.07	2	3
Vitvi17g00381	0.31	0.34	4	2
Vitvi17g00906	0.13	0.13	2	4
Vitvi17g00909	0.09	0.13	2	2
Vitvi17g00910	0.22	0.17	3	2
Vitvi17g00911	0.18	0.07	2	2
Vitvi17g01229	0.1	0.07	3	3
Vitvi18g00531	0.11	0.11	3	3

## Sheet: common hyper-mCHH downDEGs
List of a subset of methylation-responsive genes : common hyper-mCHH downDEGs
geneId	skin_Methdiff	pulp_Methdiff	skin_hyperbinNum	pulp_hyperbinNum
Vitvi01g00052	0.22	0.14	3	3
Vitvi01g00656	0.15	0.13	2	4
Vitvi01g01009	0.06	0.2	2	3
Vitvi01g01404	0.11	0.05	2	2
Vitvi02g01323	0.08	0.08	2	2
Vitvi02g00099	0.07	0.13	4	2
Vitvi03g00077	0.11	0.13	2	4
Vitvi03g00185	0.06	0.11	2	3
Vitvi03g00407	0.07	0.11	2	2
Vitvi03g00552	0.11	0.08	2	2
Vitvi03g01615	0.07	0.1	2	4
Vitvi03g01621	0.12	0.09	2	4
Vitvi03g04246	0.19	0.12	2	2
Vitvi03g00882	0.08	0.11	2	3
Vitvi04g02063	0.12	0.1	6	8
Vitvi05g00062	0.11	0.09	3	7
Vitvi05g00109	0.16	0.09	2	3
Vitvi05g00360	0.12	0.12	7	6
Vitvi05g00519	0.08	0.06	6	3
Vitvi05g01267	0.12	0.08	5	5
Vitvi05g01353	0.13	0.1	2	2
Vitvi05g02122	0.08	0.05	2	2
Vitvi05g01450	0.08	0.15	3	3
Vitvi05g02201	0.1	0.1	4	7
Vitvi05g02273	0.17	0.13	6	5
Vitvi06g00136	0.2	0.08	5	3
Vitvi06g01708	0.07	0.08	2	2
Vitvi06g01035	0.1	0.11	3	2
Vitvi07g00450	0.12	0.1	2	4
Vitvi07g02244	0.07	0.18	2	3
Vitvi07g00475	0.17	0.17	4	6
Vitvi07g00494	0.1	0.08	2	3
Vitvi07g02271	0.14	0.1	2	3
Vitvi07g00708	0.1	0.12	4	5
Vitvi07g00887	0.08	0.2	4	3
Vitvi07g01408	0.11	0.16	4	2
Vitvi07g01406	0.12	0.08	2	2
Vitvi07g01861	0.07	0.1	2	2
Vitvi07g01918	0.06	0.08	3	3
Vitvi07g04759	0.13	0.11	2	5
Vitvi08g00103	0.08	0.08	4	4
Vitvi08g00740	0.08	0.09	2	2
Vitvi08g01172	0.09	0.06	2	2
Vitvi08g02360	0.15	0.09	3	4
Vitvi08g01963	0.07	0.09	2	2
Vitvi09g00184	0.1	0.11	4	3
Vitvi09g00190	0.16	0.11	4	3
Vitvi09g00323	0.09	0.12	2	4
Vitvi09g00361	0.07	0.09	2	3
Vitvi09g01272	0.3	0.26	2	2
Vitvi10g01647	0.07	0.07	3	3
Vitvi10g00426	0.12	0.13	2	2
Vitvi10g00774	0.14	0.13	3	4
Vitvi10g00782	0.1	0.08	4	5
Vitvi10g04443	0.11	0.1	6	7
Vitvi10g00854	0.08	0.08	2	2
Vitvi11g01442	0.08	0.08	2	2
Vitvi11g00708	0.14	0.12	2	2
Vitvi12g00020	0.31	0.32	2	2
Vitvi12g00299	0.14	0.1	3	2
Vitvi12g00358	0.1	0.06	2	2
Vitvi12g00562	0.1	0.1	2	2
Vitvi12g00782	0.15	0.09	6	3
Vitvi12g02568	0.14	0.2	3	5
Vitvi12g02718	0.18	0.12	2	3
Vitvi12g02157	0.09	0.17	3	4
Vitvi13g04796	0.1	0.12	2	4
Vitvi13g01119	0.14	0.11	7	6
Vitvi13g01144	0.12	0.13	5	8
Vitvi13g01259	0.11	0.14	3	5
Vitvi13g01749	0.1	0.15	2	3
Vitvi13g01842	0.13	0.11	7	6
Vitvi14g04107	0.15	0.11	3	2
Vitvi14g00337	0.12	0.13	3	7
Vitvi14g02637	0.12	0.09	2	2
Vitvi14g00974	0.17	0.12	3	2
Vitvi14g02893	0.15	0.12	8	4
Vitvi14g02894	0.21	0.11	5	5
Vitvi14g01281	0.08	0.19	3	4
Vitvi14g01589	0.08	0.11	2	2
Vitvi14g01593	0.06	0.07	3	3
Vitvi14g02997	0.06	0.09	2	3
Vitvi14g01696	0.07	0.11	3	5
Vitvi14g01772	0.08	0.12	2	3
Vitvi14g01884	0.14	0.07	6	5
Vitvi14g03052	0.09	0.11	3	2
Vitvi14g01956	0.18	0.11	4	7
Vitvi14g02011	0.25	0.09	2	2
Vitvi15g00301	0.08	0.16	2	3
Vitvi15g00514	0.14	0.17	4	5
Vitvi15g01504	0.1	0.09	7	8
Vitvi15g00789	0.06	0.09	2	3
Vitvi15g00919	0.07	0.15	2	4
Vitvi16g00021	0.14	0.1	4	2
Vitvi16g00028	0.1	0.14	3	2
Vitvi16g01437	0.06	0.1	2	3
Vitvi16g04155	0.06	0.07	2	2
Vitvi16g01979	0.15	0.15	4	6
Vitvi16g01306	0.06	0.13	2	2
Vitvi16g01418	0.07	0.07	2	2
Vitvi17g00662	0.09	0.07	5	3
Vitvi17g00732	0.11	0.16	3	3
Vitvi17g04259	0.09	0.14	5	3
Vitvi18g00152	0.14	0.12	2	3
Vitvi18g02519	0.09	0.07	6	4
Vitvi18g00216	0.13	0.15	4	4
Vitvi18g00621	0.08	0.1	4	2
Vitvi18g04733	0.23	0.17	3	3
Vitvi18g02434	0.14	0.12	4	3
Vitvi19g00265	0.13	0.06	3	2
Vitvi19g01970	0.08	0.12	3	4
Vitvi19g00458	0.05	0.06	3	3
Vitvi19g00464	0.11	0.19	5	3
Vitvi19g00739	0.13	0.06	3	3
Vitvi19g02286	0.2	0.14	3	2
Vitvi01g00189	0.09	0.17	4	4
Vitvi01g00497	0.34	0.19	2	3
Vitvi01g00784	0.15	0.1	3	2
Vitvi01g01520	0.14	0.11	5	5
Vitvi01g01557	0.1	0.15	4	2
Vitvi01g01758	0.11	0.15	3	4
Vitvi02g00112	0.17	0.14	7	8
Vitvi02g01727	0.24	0.12	2	2
Vitvi02g01182	0.19	0.29	3	2
Vitvi03g00186	0.17	0.12	3	5
Vitvi03g00447	0.06	0.1	2	2
Vitvi03g01579	0.06	0.12	2	2
Vitvi03g00651	0.22	0.15	3	2
Vitvi03g01081	0.24	0.18	2	3
Vitvi03g04511	0.19	0.1	2	2
Vitvi03g01300	0.14	0.13	3	4
Vitvi04g00021	0.23	0.16	2	7
Vitvi04g04010	0.06	0.08	4	3
Vitvi04g00161	0.11	0.14	2	2
Vitvi04g04077	0.22	0.12	2	2
Vitvi04g00664	0.1	0.08	3	5
Vitvi04g01953	0.09	0.14	4	7
Vitvi04g01332	0.07	0.1	4	3
Vitvi04g01503	0.17	0.13	4	3
Vitvi04g02201	0.14	0.17	5	6
Vitvi04g01666	0.13	0.12	3	6
Vitvi05g00321	0.14	0.09	2	2
Vitvi05g00492	0.11	0.13	2	4
Vitvi05g02048	0.22	0.15	5	4
Vitvi05g02074	0.1	0.1	4	4
Vitvi05g01276	0.05	0.15	2	3
Vitvi05g01285	0.16	0.24	5	2
Vitvi05g01355	0.19	0.12	2	3
Vitvi05g01632	0.1	0.1	2	3
Vitvi05g01650	0.19	0.09	2	4
Vitvi06g01690	0.1	0.08	2	3
Vitvi06g00529	0.06	0.08	2	2
Vitvi06g04184	0.36	0.11	2	4
Vitvi06g04267	0.08	0.14	3	4
Vitvi06g01144	0.12	0.21	2	3
Vitvi06g01331	0.14	0.16	2	2
Vitvi06g01930	0.09	0.12	2	3
Vitvi06g01564	0.15	0.08	5	8
Vitvi07g02097	0.06	0.07	2	2
Vitvi07g04060	0.14	0.12	3	4
Vitvi07g02190	0.1	0.12	2	4
Vitvi07g00351	0.15	0.09	3	4
Vitvi07g02247	0.14	0.11	7	4
Vitvi07g02364	0.14	0.16	3	5
Vitvi07g00914	0.12	0.15	4	5
Vitvi07g04261	0.19	0.14	2	2
Vitvi07g01113	0.17	0.07	2	2
Vitvi07g01462	0.07	0.11	2	3
Vitvi07g01407	0.12	0.09	4	4
Vitvi07g01951	0.14	0.1	3	3
Vitvi07g01958	0.09	0.07	4	2
Vitvi07g02042	0.12	0.1	6	3
Vitvi08g04055	0.08	0.06	2	2
Vitvi08g02069	0.06	0.15	3	2
Vitvi08g01253	0.16	0.09	2	2
Vitvi08g01348	0.17	0.18	2	2
Vitvi08g01642	0.09	0.09	3	3
Vitvi08g04400	0.1	0.16	4	6
Vitvi09g00040	0.11	0.13	5	6
Vitvi09g00177	0.12	0.3	3	2
Vitvi09g00270	0.15	0.14	2	2
Vitvi09g04493	0.07	0.06	3	2
Vitvi10g00100	0.12	0.12	5	2
Vitvi10g00227	0.05	0.08	2	2
Vitvi10g01831	0.1	0.12	3	3
Vitvi10g00982	0.09	0.09	5	6
Vitvi11g00196	0.08	0.1	2	2
Vitvi11g00267	0.12	0.14	3	4
Vitvi11g00468	0.11	0.08	3	3
Vitvi11g00903	0.08	0.14	4	2
Vitvi12g00382	0.06	0.1	2	3
Vitvi12g04290	0.06	0.08	2	5
Vitvi12g01553	0.15	0.1	3	2
Vitvi12g02578	0.09	0.08	3	2
Vitvi12g01873	0.12	0.08	4	2
Vitvi12g02753	0.07	0.23	2	2
Vitvi13g00358	0.2	0.15	3	6
Vitvi13g00716	0.18	0.13	2	2
Vitvi13g02272	0.15	0.15	8	5
Vitvi13g02488	0.07	0.06	2	2
Vitvi13g04750	0.1	0.15	3	2
Vitvi13g01731	0.09	0.08	3	3
Vitvi14g00100	0.11	0.1	5	3
Vitvi14g00118	0.11	0.14	4	5
Vitvi14g02516	0.11	0.09	3	4
Vitvi14g00346	0.07	0.18	2	2
Vitvi14g00615	0.07	0.06	2	6
Vitvi14g00920	0.16	0.2	2	2
Vitvi14g01325	0.09	0.06	2	2
Vitvi14g01698	0.11	0.08	4	4
Vitvi14g03010	0.1	0.1	2	5
Vitvi14g03015	0.06	0.07	2	2
Vitvi14g01719	0.11	0.12	3	2
Vitvi14g01923	0.1	0.14	2	2
Vitvi14g01952	0.06	0.07	2	3
Vitvi14g04699	0.14	0.19	7	6
Vitvi15g01235	0.1	0.07	3	2
Vitvi15g00874	0.06	0.17	2	2
Vitvi15g00952	0.06	0.07	3	3
Vitvi15g01573	0.2	0.14	3	6
Vitvi16g01526	0.06	0.12	2	3
Vitvi16g00350	0.16	0.25	3	3
Vitvi16g01699	0.06	0.11	4	6
Vitvi16g01701	0.11	0.1	2	4
Vitvi16g00789	0.17	0.17	3	2
Vitvi17g00506	0.13	0.14	5	9
Vitvi17g04154	0.16	0.05	3	2
Vitvi18g00040	0.05	0.06	2	2
Vitvi18g00124	0.23	0.07	2	2
Vitvi18g00244	0.16	0.13	2	3
Vitvi18g00462	0.1	0.13	3	3
Vitvi18g00587	0.15	0.15	5	6
Vitvi18g00635	0.09	0.14	3	3
Vitvi18g02669	0.09	0.12	2	3
Vitvi18g00761	0.07	0.12	3	3
Vitvi18g00796	0.14	0.14	6	8
Vitvi18g01091	0.1	0.14	4	5
Vitvi18g01431	0.06	0.06	2	3
Vitvi18g01675	0.19	0.26	2	3
Vitvi18g01676	0.09	0.1	4	6
Vitvi18g01691	0.11	0.16	2	2
Vitvi18g02241	0.18	0.08	4	6
Vitvi19g01817	0.11	0.1	3	2
Vitvi19g01822	0.26	0.17	2	2
Vitvi19g01826	0.17	0.18	2	2
Vitvi19g00103	0.11	0.14	2	3
Vitvi19g01873	0.11	0.1	5	5
Vitvi19g00364	0.18	0.19	4	5
Vitvi19g00469	0.14	0.16	2	2
Vitvi19g01058	0.12	0.08	2	2
Vitvi19g01464	0.16	0.12	4	4
Vitvi19g01715	0.18	0.1	4	5
Vitvi19g04635	0.1	0.12	3	3
Vitvi19g01768	0.13	0.14	3	7
Vitvi00g04245	0.18	0.11	5	3
