# Supplementary material for: The grape berry methylome reveals tissue-specific features associated with metabolism in ripening
Source: Hortic Res. 2025 Sep 17;12(12):uhaf238. doi: 10.1093/hr/uhaf238 (PMC12682070; doi:10.1093/hr/uhaf238)
Supplement: Web_Material_uhaf238 [file web_material_uhaf238.zip › Table S4. KEGG enrichment analysis for methylation-responsive genes.xlsx]

## Sheet: Sheet1
Table S4. KEGG enrichment analysis revealing pathways associated with hypermethylated genes exhibiting altered transcription during grape berry ripening
Term Name	MainClass	GeneHitsInSelectedSet	AllGenesInSelectedSet	GeneHitsInBackground	AllGenesInBackground	p-value	enrichFactor	GeneListInSelectedSets	corrected p-value(BH method)
00010 Glycolysis / Gluconeogenesis	A09100 Metabolism	12	415	181	14546	0.005805326895458984	2.3237968448379154	[Vitvi17g00413, Vitvi13g00104, Vitvi04g01670, Vitvi14g01938, Vitvi14g01684, Vitvi07g00708, Vitvi04g01671, Vitvi01g00274, Vitvi07g01462, Vitvi06g01690, Vitvi04g01421, Vitvi10g00212]	1.0565694949735351
00030 Pentose phosphate pathway	A09100 Metabolism	6	415	65	14546	0.010408523893348343	3.2354402224281746	[Vitvi14g01938, Vitvi07g01462, Vitvi04g01421, Vitvi17g00629, Vitvi06g00337, Vitvi10g00212]	0.9471756742946992
03013 Nucleocytoplasmic transport	A09120 Genetic Information Processing	11	415	178	14546	0.013259778218144946	2.166048463516989	[Vitvi02g00627, Vitvi01g00523, Vitvi14g01418, Vitvi18g04443, Vitvi14g01263, Vitvi13g00528, Vitvi09g00513, Vitvi09g01118, Vitvi14g00893, Vitvi13g01060, Vitvi18g00171]	0.8044265452341267
00333 Prodigiosin biosynthesis	A09100 Metabolism	2	415	8	14546	0.020288254914635484	8.76265060240964	[Vitvi01g01557, Vitvi08g01828]	0.9231155986159145
B 09103 Lipid metabolism	A09100 Metabolism	26	415	600	14546	0.022769629059421037	1.518859437751004	[Vitvi13g00157, Vitvi13g00199, Vitvi19g00305, Vitvi04g01671, Vitvi14g01279, Vitvi09g01432, Vitvi01g01557, Vitvi08g01828, Vitvi09g00190, Vitvi07g04017, Vitvi05g00819, Vitvi03g00185, Vitvi16g00028, Vitvi18g00124, Vitvi13g01259, Vitvi07g00708, Vitvi14g04699, Vitvi14g00234, Vitvi06g01690, Vitvi13g00604, Vitvi18g00969, Vitvi01g00993, Vitvi10g00426, Vitvi17g00148, Vitvi04g01670, Vitvi13g01265]	0.8288144977629258
00051 Fructose and mannose metabolism	A09100 Metabolism	6	415	79	14546	0.02519755972470772	2.662071069086472	[Vitvi14g01938, Vitvi07g01462, Vitvi14g01873, Vitvi04g01421, Vitvi10g00212, Vitvi18g02417]	0.7643259783161341
00999 Biosynthesis of various secondary metabolites - part 1	A09100 Metabolism	3	415	23	14546	0.02673668575137056	4.571817705605029	[Vitvi05g01300, Vitvi05g01276, Vitvi05g01285]	0.6951538295356345
A09100 Metabolism	A09100 Metabolism	134	415	4075	14546	0.02915564567459672	1.1525842264764579	[Vitvi04g01914, Vitvi01g00274, Vitvi15g00874, Vitvi14g01873, Vitvi14g01751, Vitvi17g00816, Vitvi17g00938, Vitvi10g00100, Vitvi05g01285, Vitvi18g02417, Vitvi01g01758, Vitvi17g00413, Vitvi02g01727, Vitvi07g01462, Vitvi16g01418, Vitvi03g00185, Vitvi06g01930, Vitvi04g00535, Vitvi19g00458, Vitvi05g00800, Vitvi13g01259, Vitvi18g01431, Vitvi07g00708, Vitvi07g01918, Vitvi18g00986, Vitvi13g00604, Vitvi00g…	0.6632909390970754
02000 Transporters	A09180 Brite Hierarchies	38	415	979	14546	0.032747004092455234	1.3604932498123237	[Vitvi18g00152, Vitvi05g00519, Vitvi03g01840, Vitvi04g01813, Vitvi08g01364, Vitvi04g01573, Vitvi04g00880, Vitvi18g01148, Vitvi01g00650, Vitvi08g01766, Vitvi14g01696, Vitvi14g00346, Vitvi01g00052, Vitvi14g01952, Vitvi11g00505, Vitvi17g00258, Vitvi07g01407, Vitvi07g00736, Vitvi06g01331, Vitvi07g02190, Vitvi08g00086, Vitvi19g04635, Vitvi19g01726, Vitvi19g01748, Vitvi18g00584, Vitvi15g00424, Vitvi03g…	0.6622171938696503
00942 Anthocyanin biosynthesis	A09100 Metabolism	4	415	26	14546	0.036876656159223864	4.044300278035218	[Vitvi16g00156, Vitvi19g04075, Vitvi11g01287,Vtivi02g00317]	0.6711551420978743
00350 Tyrosine metabolism	A09100 Metabolism	6	415	87	14546	0.03797779230092868	2.417282924802659	[Vitvi04g01670, Vitvi07g00708, Vitvi04g01671, Vitvi06g01690, Vitvi10g04287, Vitvi12g02758]	0.6283598362517291
00730 Thiamine metabolism	A09100 Metabolism	3	415	27	14546	0.040634628002994	3.8945113788487284	[Vitvi11g01307, Vitvi05g00109, Vitvi07g01408]	0.616291858045409
03019 Messenger RNA biogenesis	A09180 Brite Hierarchies	30	415	753	14546	0.04070024715375986	1.3964383430134883	[Vitvi03g00355, Vitvi03g01840, Vitvi12g00088, Vitvi18g01166, Vitvi13g01842, Vitvi14g01938, Vitvi04g00066, Vitvi09g01118, Vitvi01g00523, Vitvi05g00060, Vitvi17g00413, Vitvi03g00181, Vitvi07g01462, Vitvi02g01267, Vitvi17g04135, Vitvi13g01459, Vitvi18g04443, Vitvi18g00622, Vitvi18g01678, Vitvi13g00528, Vitvi09g00513, Vitvi14g00893, Vitvi08g01314, Vitvi19g00692, Vitvi10g00212, Vitvi02g00627, Vitvi06g…	0.569803460152638
00062 Fatty acid elongation	A09100 Metabolism	4	415	47	14546	0.04448232698360932	2.9830299923096644	[Vitvi18g00969, Vitvi13g01259, Vitvi07g04017, Vitvi13g01265]	0.5782702507869212
